# Supplementary material for: Multifaceted investigations of PSMB8 provides insights into prognostic prediction and immunological target in thyroid carcinoma
Source: PLoS One. 2025 May 7;20(5):e0323013. doi: 10.1371/journal.pone.0323013 (PMC12058196; doi:10.1371/journal.pone.0323013)
Supplement: S2 File — (XLSX) [file pone.0323013.s002.xlsx]

## Sheet: Sheet1
Sample ID	status	histological_type.x	stage_event.pathologic_stage	stage_event.tnm_categories.pathologic_categories.pathologic_M	stage_event.tnm_categories.pathologic_categories.pathologic_N	stage_event.tnm_categories.pathologic_categories.pathologic_T	Tumor.status	Extrathyroidal extension	Residual tumor	Thyroid gland disorder history	gender.x	race_list.race	age_at_initial_pathologic_diagnosis.x	OS	OS.time.y	DSS	DSS.time	DFI	DFI.time	PFI	PFI.time	PSMB8 expression	Group
TCGA-4C-A93U-01A-11R-A39I-07	Tumor	Thyroid Papillary Carcinoma - Classical/usual	Stage IVA	M0	N1b	T4a	TUMOR FREE	Yes	R0	Other	FEMALE	BLACK OR AFRICAN AMERICAN	74	0	129	0	129			0	129	271.375	High expression
TCGA-BJ-A0YZ-01A-11R-A10U-07	Tumor	Thyroid Papillary Carcinoma - Classical/usual	Stage II	M0	N0	T2	TUMOR FREE	No	R0	Nodular hyperplasia	MALE	WHITE	65	0	754	0	754	0	754	0	754	55.6409	Low expression
TCGA-BJ-A0Z0-01A-11R-A10U-07	Tumor	Thyroid Papillary Carcinoma - Classical/usual	Stage II	MX	N0	T2	TUMOR FREE	No	R0		MALE	Not Available	55	0	419	0	419	0	419	0	419	51.7528	Low expression
TCGA-BJ-A0Z2-01A-11R-A10U-07	Tumor	Thyroid Papillary Carcinoma - Follicular (>= 99% follicular patterned)	Stage IVC	M1	N0	T2	WITH TUMOR	No		Nodular hyperplasia	MALE	BLACK OR AFRICAN AMERICAN	57	0	1514	0	1514			1	158	114.22	Low expression
TCGA-BJ-A0Z3-01A-11R-A13Y-07	Tumor	Thyroid Papillary Carcinoma - Classical/usual	Stage I	M0	N0	T1	TUMOR FREE	No		Lymphocytic thyroiditis	FEMALE	WHITE	33	0	497	0	497			0	497	199.423	High expression
TCGA-BJ-A0Z5-01A-11R-A10U-07	Tumor	Thyroid Papillary Carcinoma - Classical/usual	Stage III	M0	N1a	T3	TUMOR FREE				MALE	WHITE	58	0	448	0	448			0	448	136.008	High expression
TCGA-BJ-A0Z9-01A-11R-A10U-07	Tumor	Thyroid Papillary Carcinoma - Tall Cell (>= 50% tall cell features)	Stage III	MX	N0	T3	TUMOR FREE	Yes	R1	Nodular hyperplasia	FEMALE	WHITE	57	0	1257	0	1257			0	1257	165.363	High expression
TCGA-BJ-A0ZA-01A-11R-A10U-07	Tumor	Thyroid Papillary Carcinoma - Classical/usual	Stage II	M0	N0	T2	TUMOR FREE	No	R0	Lymphocytic thyroiditis	FEMALE	WHITE	67	0	574	0	574	0	574	0	574	61.239	Low expression
TCGA-BJ-A0ZB-01A-11R-A10U-07	Tumor	Thyroid Papillary Carcinoma - Classical/usual	Stage IVA	M0	N1b	T3	TUMOR FREE	Yes	R1	Nodular hyperplasia	MALE	WHITE	66	0	122	0	122			0	122	124.456	Low expression
TCGA-BJ-A0ZC-01A-12R-A13Y-07	Tumor	Thyroid Papillary Carcinoma - Classical/usual	Stage I	M0	N0	T1	TUMOR FREE	No	R0	Lymphocytic thyroiditis	MALE	WHITE	55	0	352	0	352	0	352	0	352	65.9928	Low expression
TCGA-BJ-A0ZE-01A-11R-A10U-07	Tumor	Thyroid Papillary Carcinoma - Classical/usual	Stage III	M0	N0	T3	TUMOR FREE	Yes	R1	Nodular hyperplasia	FEMALE	WHITE	63	0	509	0	509			0	509	44.0635	Low expression
TCGA-BJ-A0ZF-01A-11R-A10U-07	Tumor	Other, specify	Stage II	M0	N0	T2	WITH TUMOR	No	R0	Lymphocytic thyroiditis	FEMALE	WHITE	54	0	1217	0	1217	1	735	1	735	61.6578	Low expression
TCGA-BJ-A0ZG-01A-11R-A10U-07	Tumor	Thyroid Papillary Carcinoma - Follicular (>= 99% follicular patterned)	Stage I	M0	N0	T1	TUMOR FREE	No		Nodular hyperplasia	MALE	WHITE	80	0	775	0	775			0	775	67.1805	Low expression
TCGA-BJ-A0ZH-01A-11R-A10U-07	Tumor	Thyroid Papillary Carcinoma - Tall Cell (>= 50% tall cell features)	Stage IVA	MX	N1b	T2	TUMOR FREE	No		Nodular hyperplasia	FEMALE	WHITE	52	0	460	0	460			0	460	161.699	High expression
TCGA-BJ-A0ZJ-01A-11R-A10U-07	Tumor	Thyroid Papillary Carcinoma - Classical/usual	Stage I	M0	N1a	T2	TUMOR FREE	No	R0	Lymphocytic thyroiditis	MALE	WHITE	36	0	1280	0	1280	0	1280	0	1280	221.768	High expression
TCGA-BJ-A18Y-01A-11R-A13Y-07	Tumor	Thyroid Papillary Carcinoma - Classical/usual	Stage I	MX	N0	T1b	TUMOR FREE	No	R0	Nodular hyperplasia	MALE	WHITE	29	0	1563	0	1563	0	1563	0	1563	71.4372	Low expression
TCGA-BJ-A18Z-01A-21R-A13Y-07	Tumor	Thyroid Papillary Carcinoma - Classical/usual	Stage IVA	MX	N1b	T3	TUMOR FREE	Yes	R1	Nodular hyperplasia	MALE	WHITE	58	0	1263	0	1263			0	1263	133.331	High expression
TCGA-BJ-A190-01A-11R-A13Y-07	Tumor	Thyroid Papillary Carcinoma - Classical/usual	Stage II	MX	N0	T2	TUMOR FREE	No	R0	Nodular hyperplasia	MALE	WHITE	55	0	626	0	626	0	626	0	626	34.9804	Low expression
TCGA-BJ-A191-01A-11R-A13Y-07	Tumor	Other, specify	Stage I	M0	N0	T1b	TUMOR FREE	No	R0	Nodular hyperplasia	FEMALE	WHITE	49	0	147	0	147	0	147	0	147	139.656	High expression
TCGA-BJ-A192-01A-31R-A13Y-07	Tumor	Thyroid Papillary Carcinoma - Classical/usual	Stage III	M0	NX	T3	TUMOR FREE	Yes		Nodular hyperplasia	FEMALE	WHITE	54	0	1349	0	1349			0	1349	83.1479	Low expression
TCGA-BJ-A28R-01A-11R-A16R-07	Tumor	Thyroid Papillary Carcinoma - Classical/usual	Stage I	M0	N0	T1	TUMOR FREE				FEMALE	WHITE	38	0	1282	0	1282			0	1282	212.715	High expression
TCGA-BJ-A28S-01A-11R-A19O-07	Tumor	Thyroid Papillary Carcinoma - Classical/usual	Stage II	M0	N0	T2	TUMOR FREE				MALE	WHITE	79	0	640	0	640			0	640	98.1745	Low expression
TCGA-BJ-A28T-01A-11R-A16R-07	Tumor	Thyroid Papillary Carcinoma - Classical/usual	Stage I	M0	N1a	T1	TUMOR FREE				FEMALE	WHITE	34	0	1081	0	1081			0	1081	181.824	High expression
TCGA-BJ-A28V-01A-11R-A19O-07	Tumor	Thyroid Papillary Carcinoma - Classical/usual	Stage III	MX	N0	T3	TUMOR FREE				FEMALE	WHITE	80	0	987	0	987			0	987	39.4217	Low expression
TCGA-BJ-A28W-01A-11R-A32Y-07	Tumor	Thyroid Papillary Carcinoma - Classical/usual	Stage I	M0	N0	T2	TUMOR FREE				FEMALE	WHITE	32	0	344	0	344			0	344	331.671	High expression
TCGA-BJ-A28X-01A-11R-A22L-07	Tumor	Thyroid Papillary Carcinoma - Tall Cell (>= 50% tall cell features)	Stage I	M0	N1a	T3	TUMOR FREE	Yes	R0		FEMALE	WHITE	32	0	942	0	942	1	494	1	494	187.387	High expression
TCGA-BJ-A28Z-01A-11R-A16R-07	Tumor	Thyroid Papillary Carcinoma - Classical/usual	Stage III	M0	N1a	T3	TUMOR FREE	Yes			FEMALE	WHITE	46	0	337	0	337			0	337	187.811	High expression
TCGA-BJ-A290-01A-11R-A180-07	Tumor	Thyroid Papillary Carcinoma - Tall Cell (>= 50% tall cell features)	Stage III	M0	N1a	T3	WITH TUMOR	Yes			MALE	WHITE	70	0	919	0	919			1	329	88.7418	Low expression
TCGA-BJ-A291-01A-11R-A16R-07	Tumor	Thyroid Papillary Carcinoma - Classical/usual	Stage I	M0	N0	T1	TUMOR FREE				FEMALE	WHITE	56	0	696	0	696			0	696	130.245	High expression
TCGA-BJ-A2N7-01A-11R-A18C-07	Tumor	Thyroid Papillary Carcinoma - Classical/usual	Stage I	M0	N0	T3	TUMOR FREE	Yes	R0		FEMALE	WHITE	30	0	559	0	559	0	559	0	559	64.819	Low expression
TCGA-BJ-A2N8-01A-11R-A18C-07	Tumor	Thyroid Papillary Carcinoma - Classical/usual	Stage I	M0	N0	T1b	TUMOR FREE			Normal	FEMALE	WHITE	30	0	504	0	504			0	504	96.9489	Low expression
TCGA-BJ-A2N9-01A-11R-A18C-07	Tumor	Thyroid Papillary Carcinoma - Classical/usual	Stage I	M0	N0	T2	WITH TUMOR	No	R1	Normal	FEMALE	WHITE	42	0	623	0	623			1	225	183.227	High expression
TCGA-BJ-A2NA-01A-12R-A19O-07	Tumor	Thyroid Papillary Carcinoma - Classical/usual	Stage III	M0	N0	T3	WITH TUMOR	Yes	R1	Normal	MALE	WHITE	77	0	577	0	577			1	127	173.315	High expression
TCGA-BJ-A2P4-01A-11R-A18C-07	Tumor	Thyroid Papillary Carcinoma - Classical/usual	Stage I	M0	N0	T2	TUMOR FREE		R0		FEMALE	WHITE	29	0	390	0	390	0	390	0	390	115.998	Low expression
TCGA-BJ-A3EZ-01A-11R-A206-07	Tumor	Thyroid Papillary Carcinoma - Classical/usual	Stage IVA	M0	N1b	T3	TUMOR FREE	Yes	R1	Normal	MALE	WHITE	51	0	487	0	487			0	487	132.331	High expression
TCGA-BJ-A3F0-01A-11R-A206-07	Tumor	Thyroid Papillary Carcinoma - Classical/usual	Stage I	M0	N0	T1b	TUMOR FREE	No	R0	Normal	FEMALE	WHITE	64	0	424	0	424	0	424	0	424	53.6774	Low expression
TCGA-BJ-A3PR-01A-11R-A220-07	Tumor	Thyroid Papillary Carcinoma - Classical/usual	Stage I	M0	N0	T1a	TUMOR FREE	No	R0	Normal	FEMALE	WHITE	69	0	1107	0	1107	0	1107	0	1107	284.257	High expression
TCGA-BJ-A3PT-01A-12R-A220-07	Tumor	Thyroid Papillary Carcinoma - Classical/usual	Stage III	M0	N0	T3	TUMOR FREE				FEMALE	WHITE	51	0	709	0	709			0	709	107.061	Low expression
TCGA-BJ-A3PU-01A-11R-A220-07	Tumor	Thyroid Papillary Carcinoma - Classical/usual	Stage III	M0	N1a	T3	TUMOR FREE	Yes	R0		MALE	WHITE	52	0	567	0	567	1	174	1	174	217.914	High expression
TCGA-BJ-A45C-01A-11R-A23W-07	Tumor	Thyroid Papillary Carcinoma - Classical/usual	Stage III	M0	N0	T3	WITH TUMOR	Yes		Nodular hyperplasia	MALE	BLACK OR AFRICAN AMERICAN	78	1	243	1	243			1	243	56.9982	Low expression
TCGA-BJ-A45D-01A-11R-A23W-07	Tumor	Thyroid Papillary Carcinoma - Follicular (>= 99% follicular patterned)	Stage I	M0	N0	T2	TUMOR FREE	No		Normal	MALE	WHITE	36	0	331	0	331			0	331	116.532	Low expression
TCGA-BJ-A45E-01A-11R-A32Y-07	Tumor	Thyroid Papillary Carcinoma - Classical/usual	Stage I	M0	N0	T1a	TUMOR FREE			Normal	FEMALE	WHITE	46	0	639	0	639			0	639	159.417	High expression
TCGA-BJ-A45F-01A-12R-A23W-07	Tumor	Thyroid Papillary Carcinoma - Classical/usual	Stage I	M0	N0	T1b	TUMOR FREE				FEMALE	WHITE	59	0	105	0	105			0	105	46.0514	Low expression
TCGA-BJ-A45G-01A-11R-A23W-07	Tumor	Thyroid Papillary Carcinoma - Follicular (>= 99% follicular patterned)	Stage III	M0	N1	T2	TUMOR FREE	No		Nodular hyperplasia	FEMALE	WHITE	48	0	725	0	725			0	725	58.0402	Low expression
TCGA-BJ-A45H-01A-12R-A23W-07	Tumor	Thyroid Papillary Carcinoma - Classical/usual	Stage III	M0	N0	T3	WITH TUMOR	Yes		Normal	MALE	WHITE	45	0	865	0	865			0	865	141.893	High expression
TCGA-BJ-A45I-01A-11R-A23W-07	Tumor	Thyroid Papillary Carcinoma - Tall Cell (>= 50% tall cell features)	Stage III	M0	N0	T3	TUMOR FREE	Yes	R2		FEMALE	WHITE	51	0	470	0	470			1	110	220.15	High expression
TCGA-BJ-A45J-01A-11R-A23W-07	Tumor	Thyroid Papillary Carcinoma - Tall Cell (>= 50% tall cell features)	Stage I	M0	N1a	T1a	TUMOR FREE				FEMALE	WHITE	39	0	658	0	658			0	658	114.055	Low expression
TCGA-BJ-A45K-01A-11R-A23W-07	Tumor	Thyroid Papillary Carcinoma - Classical/usual	Stage I	M0	N0	T2	TUMOR FREE	No		Lymphocytic thyroiditis	MALE	WHITE	33	0	705	0	705			0	705	38.7642	Low expression
TCGA-BJ-A4O8-01A-11R-A250-07	Tumor	Thyroid Papillary Carcinoma - Classical/usual	Stage III	M0	N1a	T3	TUMOR FREE	No	R0		MALE	WHITE	47	0	591	0	591	0	591	0	591	135.082	High expression
TCGA-BJ-A4O9-01A-11R-A250-07	Tumor	Thyroid Papillary Carcinoma - Follicular (>= 99% follicular patterned)	Stage II	M0	N0	T2	TUMOR FREE	No			FEMALE	WHITE	51	0	714	0	714			0	714	116.609	Low expression
TCGA-CE-A13K-01A-11R-A10U-07	Tumor	Thyroid Papillary Carcinoma - Classical/usual	Stage I	M0	N1	T3	TUMOR FREE	Yes	R0		FEMALE	ASIAN	30	0	385	0	385	0	385	0	385	127.653	Low expression
TCGA-CE-A27D-01A-11R-A16R-07	Tumor	Thyroid Papillary Carcinoma - Classical/usual	Stage I	M0	N1	T2	TUMOR FREE	No	R0		FEMALE	ASIAN	28	0	374	0	374	0	374	0	374	253.639	High expression
TCGA-CE-A3MD-01A-11R-A20F-07	Tumor	Thyroid Papillary Carcinoma - Classical/usual	Stage I	M0	N1	T2	TUMOR FREE	No	R0	Normal	MALE	ASIAN	31	0	389	0	389	0	389	0	389	268.177	High expression
TCGA-CE-A3ME-01A-11R-A20F-07	Tumor	Thyroid Papillary Carcinoma - Classical/usual	Stage II	M0	N0	T2	TUMOR FREE	No	R0	Normal	FEMALE	ASIAN	51	0	379	0	379	0	379	0	379	179.811	High expression
TCGA-CE-A481-01A-21R-A23W-07	Tumor	Thyroid Papillary Carcinoma - Classical/usual	Stage I	M0	N0	T1	TUMOR FREE	No	R0	Normal	FEMALE	ASIAN	41	0	346	0	346	0	346	0	346	142.097	High expression
TCGA-CE-A482-01A-11R-A23W-07	Tumor	Thyroid Papillary Carcinoma - Classical/usual	Stage I	M0	N1	T1	TUMOR FREE	No	R0	Normal	FEMALE	ASIAN	27	0	325	0	325	0	325	0	325	124.069	Low expression
TCGA-CE-A483-01A-11R-A23W-07	Tumor	Thyroid Papillary Carcinoma - Classical/usual	Stage I	M0	N1	T2	TUMOR FREE	No	R0	Normal	FEMALE	ASIAN	34	0	457	0	457	0	457	0	457	143.917	High expression
TCGA-CE-A484-01A-11R-A23W-07	Tumor	Thyroid Papillary Carcinoma - Classical/usual	Stage I	M0	N1	T2	TUMOR FREE	No	R0	Normal	FEMALE	ASIAN	37	0	378	0	378	0	378	0	378	102.197	Low expression
TCGA-CE-A485-01A-11R-A23W-07	Tumor	Thyroid Papillary Carcinoma - Classical/usual	Stage I	M0	N1	T2	TUMOR FREE	No	R0	Normal	MALE	ASIAN	32	0	385	0	385	0	385	0	385	115.533	Low expression
TCGA-DE-A0XZ-01A-11R-A180-07	Tumor	Thyroid Papillary Carcinoma - Classical/usual	Stage III	M0	N1a	T1	TUMOR FREE	No	R0	Lymphocytic thyroiditis	FEMALE	WHITE	65	0	1090	0	1090	1	204	1	204	168.203	High expression
TCGA-DE-A0Y2-01A-11R-A10U-07	Tumor	Thyroid Papillary Carcinoma - Classical/usual	Stage I	M0	N1a	T2	TUMOR FREE	No	R0	Normal	FEMALE	WHITE	30	0	658	0	658	0	658	0	658	117.195	Low expression
TCGA-DE-A0Y3-01B-11R-A10U-07	Tumor	Thyroid Papillary Carcinoma - Classical/usual	Stage IVC	M1	N1b	T4a	TUMOR FREE		R1	Other	FEMALE	ASIAN	60	0	1526	0	1526			1	30	150.428	High expression
TCGA-DE-A2OL-01A-11R-A18C-07	Tumor	Thyroid Papillary Carcinoma - Follicular (>= 99% follicular patterned)	Stage I	MX	NX	T2	TUMOR FREE	No	R0	Normal	FEMALE	WHITE	44	0	1145	0	1145	0	1145	0	1145	39.5846	Low expression
TCGA-DE-A3KN-01A-11R-A20F-07	Tumor	Thyroid Papillary Carcinoma - Classical/usual	Stage IVA	M0	N1b	T3	TUMOR FREE	Yes	R0	Other	FEMALE	WHITE	49	0	831	0	831			0	831	101.118	Low expression
TCGA-DE-A4M8-01A-21R-A250-07	Tumor	Thyroid Papillary Carcinoma - Classical/usual	Stage III	M0	N1	T2	TUMOR FREE	No	R0	Normal	FEMALE	WHITE	61	0	564	0	564	0	564	0	564	172.879	High expression
TCGA-DE-A4M9-01A-11R-A250-07	Tumor	Thyroid Papillary Carcinoma - Classical/usual	Stage I	M0	NX	T2	TUMOR FREE	No	R1	Normal	MALE	WHITE	28	0	573	0	573			0	573	48.0273	Low expression
TCGA-DE-A4MA-01A-11R-A250-07	Tumor	Thyroid Papillary Carcinoma - Classical/usual	Stage III	M0	N1a	T3	TUMOR FREE	Yes	R0	Normal	FEMALE	BLACK OR AFRICAN AMERICAN	52	0	916	0	916	0	916	0	916	219.311	High expression
TCGA-DE-A4MB-01A-11R-A250-07	Tumor	Thyroid Papillary Carcinoma - Classical/usual	Stage IVA	M0	N1b	T3	WITH TUMOR	Yes	R1	Normal	FEMALE	WHITE	79	0	352	0	352			0	352	134.336	High expression
TCGA-DE-A4MC-01A-11R-A250-07	Tumor	Thyroid Papillary Carcinoma - Classical/usual	Stage I	M0	N1b	T3	TUMOR FREE	Yes	R0	Other	FEMALE	AMERICAN INDIAN OR ALASKA NATIVE	43	0	913	0	913	1	332	1	332	180.792	High expression
TCGA-DE-A4MD-01A-11R-A250-07	Tumor	Thyroid Papillary Carcinoma - Classical/usual	Stage IVA	M0	N1b	T3	TUMOR FREE	No	R0	Normal	MALE	WHITE	71	0	764	0	764			1	267	181.512	High expression
TCGA-DE-A4MD-06A-11R-A250-07	Tumor	Thyroid Papillary Carcinoma - Classical/usual	Stage IVA	M0	N1b	T3	TUMOR FREE	No	R0	Normal	MALE	WHITE	71	0	764	0	764			1	267	142.166	High expression
TCGA-DE-A69J-01A-21R-A39I-07	Tumor	Thyroid Papillary Carcinoma - Classical/usual	Stage I	M0	NX	T2	TUMOR FREE	No	R0	Normal	FEMALE	BLACK OR AFRICAN AMERICAN	34	0	447	0	447	0	447	0	447	179.691	High expression
TCGA-DE-A69K-01A-11R-A39I-07	Tumor	Thyroid Papillary Carcinoma - Classical/usual	Stage III	M0	N0	T3	WITH TUMOR	Yes	R1	Normal	FEMALE	BLACK OR AFRICAN AMERICAN	58	0	434	0	434			1	434	142.48	High expression
TCGA-DE-A7U5-01A-11R-A39I-07	Tumor	Thyroid Papillary Carcinoma - Classical/usual	Stage I	M0	N0	T2			R1	Normal	FEMALE	BLACK OR AFRICAN AMERICAN	36	0	84	0	84			0	84	171.411	High expression
TCGA-DJ-A13L-01A-11R-A220-07	Tumor	Thyroid Papillary Carcinoma - Tall Cell (>= 50% tall cell features)	Stage I	M0	N0	T1b	TUMOR FREE	No	R0	Normal	MALE	WHITE	85	0	303	0	303	0	303	0	303	198.226	High expression
TCGA-DJ-A13M-01A-11R-A10U-07	Tumor	Thyroid Papillary Carcinoma - Follicular (>= 99% follicular patterned)	Stage I	M0	N0	T1b	TUMOR FREE	No	R0	Nodular hyperplasia	FEMALE	WHITE	28	0	1484	0	1484	0	1484	0	1484	87.7831	Low expression
TCGA-DJ-A13O-01A-11R-A10U-07	Tumor	Thyroid Papillary Carcinoma - Classical/usual	Stage I	M0	N0	T1b	TUMOR FREE	No	R0	Nodular hyperplasia	MALE	WHITE	56	0	1161	0	1161	0	1161	0	1161	135.666	High expression
TCGA-DJ-A13P-01A-11R-A10U-07	Tumor	Thyroid Papillary Carcinoma - Classical/usual	Stage II	M0	N0	T2	TUMOR FREE	Yes	R0	Normal	FEMALE	WHITE	52	0	5150	0	5150	0	5150	0	5150	122.86	Low expression
TCGA-DJ-A13R-01A-11R-A10U-07	Tumor	Thyroid Papillary Carcinoma - Follicular (>= 99% follicular patterned)	Stage III	M0	N0	T3	TUMOR FREE	No	R0	Lymphocytic thyroiditis	MALE	WHITE	50	0	565	0	565	0	565	0	565	98.7132	Low expression
TCGA-DJ-A13S-01A-11R-A10U-07	Tumor	Thyroid Papillary Carcinoma - Follicular (>= 99% follicular patterned)	Stage I	M0	N0	T1b	TUMOR FREE	No	R0	Normal	FEMALE	WHITE	19	0	265	0	265	0	265	0	265	50.246	Low expression
TCGA-DJ-A13T-01A-11R-A10U-07	Tumor	Thyroid Papillary Carcinoma - Classical/usual	Stage I	M0	N0	T2	TUMOR FREE	No	R0	Lymphocytic thyroiditis	FEMALE	WHITE	37	0	1709	0	1709	0	1709	0	1709	119.9	Low expression
TCGA-DJ-A13U-01A-11R-A10U-07	Tumor	Thyroid Papillary Carcinoma - Classical/usual	Stage III	M0	N0	T3	TUMOR FREE	Yes	R0	Nodular hyperplasia	MALE	WHITE	60	0	1590	0	1590	0	1590	0	1590	169.826	High expression
TCGA-DJ-A13V-01A-11R-A10U-07	Tumor	Thyroid Papillary Carcinoma - Classical/usual	Stage I	M0	N1a	T3	TUMOR FREE	Yes	R0	Lymphocytic thyroiditis	FEMALE	Not Available	21	0	1313	0	1313	0	1313	0	1313	154.976	High expression
TCGA-DJ-A13W-01A-11R-A10U-07	Tumor	Thyroid Papillary Carcinoma - Follicular (>= 99% follicular patterned)	Stage I	M0	N0	T1b	TUMOR FREE	No	R0	Lymphocytic thyroiditis	FEMALE	WHITE	45	0	1593	0	1593	0	1593	0	1593	8.21202	Low expression
TCGA-DJ-A13X-01A-11R-A10U-07	Tumor	Thyroid Papillary Carcinoma - Follicular (>= 99% follicular patterned)	Stage III	M0	N0	T3	TUMOR FREE	No	R0	Nodular hyperplasia	FEMALE	Not Available	51	0	253	0	253	0	253	0	253	108.97	Low expression
TCGA-DJ-A1QD-01A-11R-A14Y-07	Tumor	Thyroid Papillary Carcinoma - Classical/usual	Stage I	M0	N1b	T2	TUMOR FREE	No	R0	Lymphocytic thyroiditis	FEMALE	WHITE	20	0	1462	0	1462	0	1462	0	1462	94.0832	Low expression
TCGA-DJ-A1QE-01A-21R-A14Y-07	Tumor	Thyroid Papillary Carcinoma - Classical/usual	Stage III	M0	N0	T3	TUMOR FREE	Yes	R0	Normal	FEMALE	WHITE	62	0	4134	0	4134	0	4134	0	4134	110.142	Low expression
TCGA-DJ-A1QF-01A-12R-A14Y-07	Tumor	Thyroid Papillary Carcinoma - Classical/usual	Stage II	M0	N0	T2	TUMOR FREE	No	R0	Nodular hyperplasia	FEMALE	WHITE	61	0	931	0	931	0	931	0	931	73.9638	Low expression
TCGA-DJ-A1QG-01A-11R-A14Y-07	Tumor	Thyroid Papillary Carcinoma - Follicular (>= 99% follicular patterned)	Stage I	M0	N0	T1b	TUMOR FREE	No	R0	Normal	MALE	WHITE	62	0	1368	0	1368	0	1368	0	1368	41.7399	Low expression
TCGA-DJ-A1QH-01A-21R-A14Y-07	Tumor	Thyroid Papillary Carcinoma - Tall Cell (>= 50% tall cell features)	Stage III	M0	N1a	T3	WITH TUMOR	Yes	R1	Normal	FEMALE	WHITE	58	0	1293	0	1293			0	1293	195.253	High expression
TCGA-DJ-A1QI-01A-11R-A14Y-07	Tumor	Thyroid Papillary Carcinoma - Classical/usual	Stage II	M0	N0	T2	TUMOR FREE	No	R0	Nodular hyperplasia	FEMALE	WHITE	63	0	455	0	455	0	455	0	455	122.385	Low expression
TCGA-DJ-A1QL-01A-11R-A14Y-07	Tumor	Thyroid Papillary Carcinoma - Follicular (>= 99% follicular patterned)	Stage II	M0	N0	T2	TUMOR FREE	No	R0	Nodular hyperplasia	MALE	Not Available	70	0	535	0	535	0	535	0	535	55.9236	Low expression
TCGA-DJ-A1QM-01A-11R-A14Y-07	Tumor	Thyroid Papillary Carcinoma - Follicular (>= 99% follicular patterned)	Stage I	M0	N0	T1a	TUMOR FREE	No	R0	Nodular hyperplasia	MALE	WHITE	42	0	183	0	183	0	183	0	183	73.1739	Low expression
TCGA-DJ-A1QN-01A-11R-A14Y-07	Tumor	Thyroid Papillary Carcinoma - Classical/usual	Stage I	M0	N0	T1b	TUMOR FREE	No	R0	Nodular hyperplasia	FEMALE	Not Available	42	0	1295	0	1295	0	1295	0	1295	149.474	High expression
TCGA-DJ-A1QO-01A-11R-A14Y-07	Tumor	Thyroid Papillary Carcinoma - Tall Cell (>= 50% tall cell features)	Stage III	M0	N0	T3	TUMOR FREE	Yes	R0	Lymphocytic thyroiditis	MALE	WHITE	69	0	1442	0	1442	0	1442	1	1062	116.304	Low expression
TCGA-DJ-A1QQ-01A-11R-A14Y-07	Tumor	Thyroid Papillary Carcinoma - Classical/usual	Stage I	M0	N0	T3	TUMOR FREE	Yes	R0	Lymphocytic thyroiditis	MALE	ASIAN	43	0	534	0	534	0	534	0	534	81.6927	Low expression
TCGA-DJ-A2PN-01A-21R-A19O-07	Tumor	Thyroid Papillary Carcinoma - Classical/usual	Stage I	M0	N0	T1b	TUMOR FREE	No	R0	Nodular hyperplasia	FEMALE	WHITE	70	0	307	0	307	0	307	0	307	126.927	Low expression
TCGA-DJ-A2PO-01A-21R-A19O-07	Tumor	Thyroid Papillary Carcinoma - Classical/usual	Stage I	M0	N0	T1a	TUMOR FREE	No	R0	Lymphocytic thyroiditis	MALE	WHITE	54	0	243	0	243	0	243	0	243	218.026	High expression
TCGA-DJ-A2PP-01A-11R-A19O-07	Tumor	Thyroid Papillary Carcinoma - Follicular (>= 99% follicular patterned)	Stage II	M0	N0	T2	TUMOR FREE	No	R0	Nodular hyperplasia	MALE	Not Available	47	0	930	0	930	0	930	0	930	76.622	Low expression
TCGA-DJ-A2PQ-01A-11R-A18C-07	Tumor	Thyroid Papillary Carcinoma - Classical/usual	Stage I	M0	N1a	T2	TUMOR FREE	No	R0	Nodular hyperplasia	MALE	WHITE	26	0	1077	0	1077	0	1077	0	1077	127.84	High expression
TCGA-DJ-A2PR-01A-11R-A19O-07	Tumor	Thyroid Papillary Carcinoma - Classical/usual	Stage I	M0	N1a	T3	TUMOR FREE	Yes	R0	Lymphocytic thyroiditis	MALE	ASIAN	27	0	835	0	835	0	835	0	835	251.3	High expression
TCGA-DJ-A2PS-01A-11R-A18C-07	Tumor	Thyroid Papillary Carcinoma - Classical/usual	Stage I	M0	N1a	T3	TUMOR FREE	Yes	R0	Lymphocytic thyroiditis	FEMALE	WHITE	40	0	797	0	797	0	797	0	797	143.725	High expression
TCGA-DJ-A2PT-01A-11R-A18C-07	Tumor	Thyroid Papillary Carcinoma - Tall Cell (>= 50% tall cell features)	Stage III	M0	N0	T3	TUMOR FREE	Yes	R0	Lymphocytic thyroiditis	FEMALE	WHITE	70	0	1181	0	1181	0	1181	0	1181	189.568	High expression
TCGA-DJ-A2PU-01A-12R-A19O-07	Tumor	Thyroid Papillary Carcinoma - Classical/usual	Stage II	M0	N0	T2	TUMOR FREE	No	R0	Nodular hyperplasia	FEMALE	WHITE	52	0	1033	0	1033	0	1033	0	1033	115.49	Low expression
TCGA-DJ-A2PV-01A-11R-A19O-07	Tumor	Thyroid Papillary Carcinoma - Classical/usual	Stage II	M0	N0	T2	TUMOR FREE	No	R0	Nodular hyperplasia	FEMALE	WHITE	53	0	973	0	973	0	973	0	973	105.695	Low expression
TCGA-DJ-A2PW-01A-11R-A19O-07	Tumor	Thyroid Papillary Carcinoma - Classical/usual	Stage III	M0	N1a	T3	TUMOR FREE	No	R0	Nodular hyperplasia	MALE	WHITE	65	0	1060	0	1060	0	1060	0	1060	188.954	High expression
TCGA-DJ-A2PX-01A-11R-A18C-07	Tumor	Thyroid Papillary Carcinoma - Follicular (>= 99% follicular patterned)	Stage I	M0	N0	T1b	TUMOR FREE	No	R0	Lymphocytic thyroiditis	FEMALE	WHITE	55	0	881	0	881	0	881	0	881	183.437	High expression
TCGA-DJ-A2PY-01A-11R-A18C-07	Tumor	Thyroid Papillary Carcinoma - Tall Cell (>= 50% tall cell features)	Stage III	M0	N1a	T3	TUMOR FREE	Yes	R0	Nodular hyperplasia	FEMALE	WHITE	46	0	267	0	267	0	267	0	267	149.33	High expression
TCGA-DJ-A2PZ-01A-21R-A18C-07	Tumor	Thyroid Papillary Carcinoma - Classical/usual	Stage III	M0	N0	T3	TUMOR FREE	Yes	R0	Nodular hyperplasia	MALE	WHITE	63	0	256	0	256	0	256	0	256	138.895	High expression
TCGA-DJ-A2Q0-01A-11R-A206-07	Tumor	Thyroid Papillary Carcinoma - Classical/usual	Stage II	M0	N0	T2	TUMOR FREE	No	R0	Lymphocytic thyroiditis	FEMALE	WHITE	57	0	1045	0	1045	0	1045	0	1045	167.845	High expression
TCGA-DJ-A2Q1-01A-22R-A19O-07	Tumor	Thyroid Papillary Carcinoma - Classical/usual	Stage I	M0	N1b	T1b	TUMOR FREE	No	R0	Lymphocytic thyroiditis	FEMALE	WHITE	44	0	1148	0	1148	0	1148	0	1148	155.437	High expression
TCGA-DJ-A2Q2-01A-11R-A19O-07	Tumor	Thyroid Papillary Carcinoma - Follicular (>= 99% follicular patterned)	Stage III	M0	N0	T3	TUMOR FREE	No	R0	Nodular hyperplasia	FEMALE	WHITE	57	0	1337	0	1337	0	1337	0	1337	108.866	Low expression
TCGA-DJ-A2Q3-01A-11R-A18C-07	Tumor	Thyroid Papillary Carcinoma - Tall Cell (>= 50% tall cell features)	Stage III	M0	N1a	T3	TUMOR FREE	Yes	R0	Lymphocytic thyroiditis	FEMALE	ASIAN	61	0	1224	0	1224	0	1224	1	385	185.841	High expression
TCGA-DJ-A2Q4-01A-21R-A18C-07	Tumor	Thyroid Papillary Carcinoma - Classical/usual	Stage III	M0	N1a	T1b	TUMOR FREE	No	R0	Lymphocytic thyroiditis	MALE	WHITE	53	0	1032	0	1032	0	1032	0	1032	138.603	High expression
TCGA-DJ-A2Q5-01A-11R-A18C-07	Tumor	Thyroid Papillary Carcinoma - Classical/usual	Stage IVA	M0	N1b	T2	TUMOR FREE	No	R0	Lymphocytic thyroiditis	MALE	WHITE	51	0	1140	0	1140			0	1140	195.563	High expression
TCGA-DJ-A2Q6-01A-11R-A18C-07	Tumor	Thyroid Papillary Carcinoma - Classical/usual	Stage I	M0	N1b	T1b	TUMOR FREE	Yes	R0	Nodular hyperplasia	FEMALE	WHITE	38	0	1109	0	1109	0	1109	0	1109	163.728	High expression
TCGA-DJ-A2Q7-01A-11R-A18C-07	Tumor	Thyroid Papillary Carcinoma - Classical/usual	Stage III	M0	N1a	T2	TUMOR FREE	Yes	R0	Lymphocytic thyroiditis	FEMALE	ASIAN	52	0	1068	0	1068	0	1068	0	1068	180.152	High expression
TCGA-DJ-A2Q9-01A-21R-A18C-07	Tumor	Thyroid Papillary Carcinoma - Tall Cell (>= 50% tall cell features)	Stage III	M0	N1a	T1b	TUMOR FREE	No	R0	Lymphocytic thyroiditis	FEMALE	WHITE	65	0	1092	0	1092	0	1092	0	1092	154.004	High expression
TCGA-DJ-A2QA-01A-11R-A18C-07	Tumor	Thyroid Papillary Carcinoma - Follicular (>= 99% follicular patterned)	Stage III	M0	N0	T3	TUMOR FREE	Yes	R0	Normal	FEMALE	ASIAN	56	0	1020	0	1020	0	1020	0	1020	142.412	High expression
TCGA-DJ-A2QB-01A-11R-A19O-07	Tumor	Thyroid Papillary Carcinoma - Follicular (>= 99% follicular patterned)	Stage IVA	M0	N1b	T3	TUMOR FREE	Yes	R0	Normal	FEMALE	ASIAN	53	0	1070	0	1070			0	1070	55.231	Low expression
TCGA-DJ-A2QC-01A-11R-A18C-07	Tumor	Thyroid Papillary Carcinoma - Classical/usual	Stage II	M0	N0	T2	TUMOR FREE	No	R0	Nodular hyperplasia	FEMALE	Not Available	70	0	1215	0	1215	0	1215	0	1215	142.843	High expression
TCGA-DJ-A3UK-01A-11R-A22L-07	Tumor	Thyroid Papillary Carcinoma - Classical/usual	Stage I	M0	N0	T1b	TUMOR FREE	No	R0	Normal	FEMALE	WHITE	35	0	1123	0	1123	0	1123	0	1123	118.089	Low expression
TCGA-DJ-A3UM-01A-11R-A22L-07	Tumor	Thyroid Papillary Carcinoma - Classical/usual	Stage I	M0	N0	T1b	TUMOR FREE	No	R0	Normal	FEMALE	ASIAN	45	0	944	0	944	0	944	0	944	137.855	High expression
TCGA-DJ-A3UN-01A-11R-A22L-07	Tumor	Thyroid Papillary Carcinoma - Classical/usual	Stage I	M0	N0	T1b	TUMOR FREE	No	R0	Normal	FEMALE	WHITE	51	0	986	0	986	0	986	0	986	140.832	High expression
TCGA-DJ-A3UO-01A-11R-A22L-07	Tumor	Thyroid Papillary Carcinoma - Classical/usual	Stage IVA	M0	N1b	T3	TUMOR FREE	Yes	R0	Normal	MALE	WHITE	63	0	957	0	957			1	641	140.635	High expression
TCGA-DJ-A3UP-01A-11R-A22L-07	Tumor	Thyroid Papillary Carcinoma - Follicular (>= 99% follicular patterned)	Stage I	M0	N0	T2	TUMOR FREE	No	R0	Normal	FEMALE	Unknown	38	0	499	0	499	0	499	0	499	128.886	High expression
TCGA-DJ-A3UQ-01A-11R-A22L-07	Tumor	Thyroid Papillary Carcinoma - Tall Cell (>= 50% tall cell features)	Stage III	M0	N1a	T3	TUMOR FREE	Yes	R0	Normal	FEMALE	ASIAN	45	0	595	0	595	0	595	0	595	171.513	High expression
TCGA-DJ-A3UR-01A-11R-A22L-07	Tumor	Thyroid Papillary Carcinoma - Follicular (>= 99% follicular patterned)	Stage III	M0	N1a	T3	TUMOR FREE	Yes	R0	Normal	FEMALE	WHITE	51	0	1105	0	1105	0	1105	0	1105	136.561	High expression
TCGA-DJ-A3US-01A-11R-A22L-07	Tumor	Thyroid Papillary Carcinoma - Classical/usual	Stage I	M0	N0	T1b	TUMOR FREE	No	R0	Normal	FEMALE	WHITE	37	0	998	0	998	0	998	0	998	184.182	High expression
TCGA-DJ-A3UT-01A-11R-A22L-07	Tumor	Thyroid Papillary Carcinoma - Follicular (>= 99% follicular patterned)	Stage I	M0	N0	T1a	TUMOR FREE	No	R0	Normal	FEMALE	WHITE	43	0	1105	0	1105	0	1105	0	1105	51.0421	Low expression
TCGA-DJ-A3UU-01A-11R-A22L-07	Tumor	Thyroid Papillary Carcinoma - Classical/usual	Stage III	M0	N0	T3	WITH TUMOR	Yes	R1	Normal	FEMALE	WHITE	49	0	713	0	713			0	713	176.264	High expression
TCGA-DJ-A3UV-01A-11R-A22L-07	Tumor	Thyroid Papillary Carcinoma - Classical/usual	Stage I	M0	N0	T1	TUMOR FREE	No	R0	Normal	FEMALE	WHITE	18	0	1466	0	1466	0	1466	0	1466	163.642	High expression
TCGA-DJ-A3UW-01A-11R-A22L-07	Tumor	Thyroid Papillary Carcinoma - Classical/usual	Stage I	M0	N0	T1b	TUMOR FREE	No	R0	Lymphocytic thyroiditis	FEMALE	WHITE	50	0	1812	0	1812	0	1812	0	1812	156.185	High expression
TCGA-DJ-A3UX-01A-11R-A22L-07	Tumor	Thyroid Papillary Carcinoma - Classical/usual	Stage I	M0	N0	T1	WITH TUMOR	No	R0	Lymphocytic thyroiditis	FEMALE	WHITE	46	0	345	0	345	0	345	0	345	195.265	High expression
TCGA-DJ-A3UY-01A-21R-A22L-07	Tumor	Thyroid Papillary Carcinoma - Classical/usual	Stage I	M0	N0	T1b	TUMOR FREE	No	R0	Normal	FEMALE	WHITE	32	0	1091	0	1091	0	1091	0	1091	126.582	Low expression
TCGA-DJ-A3UZ-01A-11R-A22U-07	Tumor	Thyroid Papillary Carcinoma - Classical/usual	Stage III	M0	N0	T3	TUMOR FREE	Yes	R0	Normal	FEMALE	WHITE	70	0	1246	0	1246	0	1246	0	1246	147.902	High expression
TCGA-DJ-A3V0-01A-11R-A22U-07	Tumor	Thyroid Papillary Carcinoma - Tall Cell (>= 50% tall cell features)	Stage IVA	M0	N1b	T4a	TUMOR FREE	Yes	R0	Normal	MALE	Unknown	56	0	1125	0	1125			0	1125	178.418	High expression
TCGA-DJ-A3V2-01A-11R-A22U-07	Tumor	Thyroid Papillary Carcinoma - Classical/usual	Stage I	M0	N1a	T2	TUMOR FREE	No	R0	Normal	FEMALE	WHITE	44	0	615	0	615	0	615	0	615	221.901	High expression
TCGA-DJ-A3V3-01A-11R-A22U-07	Tumor	Thyroid Papillary Carcinoma - Classical/usual	Stage II	M0	N0	T2	TUMOR FREE	No	R0	Normal	FEMALE	ASIAN	57	0	931	0	931	0	931	0	931	164.092	High expression
TCGA-DJ-A3V4-01A-11R-A22U-07	Tumor	Thyroid Papillary Carcinoma - Tall Cell (>= 50% tall cell features)	Stage III	M0	N1a	T3	TUMOR FREE	Yes	R0	Normal	FEMALE	WHITE	60	0	1294	0	1294	0	1294	0	1294	178.753	High expression
TCGA-DJ-A3V5-01A-11R-A22U-07	Tumor	Thyroid Papillary Carcinoma - Tall Cell (>= 50% tall cell features)	Stage III	M0	N0	T3	TUMOR FREE	Yes	R1	Normal	FEMALE	WHITE	76	0	584	0	584			0	584	140.499	High expression
TCGA-DJ-A3V6-01A-11R-A22U-07	Tumor	Thyroid Papillary Carcinoma - Tall Cell (>= 50% tall cell features)	Stage III	M0	N0	T3	TUMOR FREE	Yes	R0	Normal	MALE	WHITE	54	0	818	0	818	0	818	0	818	169.369	High expression
TCGA-DJ-A3V7-01A-11R-A23N-07	Tumor	Thyroid Papillary Carcinoma - Tall Cell (>= 50% tall cell features)	Stage III	M0	N0	T3	TUMOR FREE	Yes	R0	Normal	FEMALE	WHITE	44	0	706	0	706	0	706	0	706	209.209	High expression
TCGA-DJ-A3V8-01A-11R-A23N-07	Tumor	Thyroid Papillary Carcinoma - Tall Cell (>= 50% tall cell features)	Stage I	M0	N1b	T3	TUMOR FREE	Yes	R0	Normal	FEMALE	WHITE	28	0	647	0	647	0	647	0	647	135.739	High expression
TCGA-DJ-A3V9-01A-11R-A23N-07	Tumor	Thyroid Papillary Carcinoma - Classical/usual	Stage IVA	M0	N1b	T2	TUMOR FREE	No	R0	Normal	FEMALE	WHITE	50	0	623	0	623			0	623	108.339	Low expression
TCGA-DJ-A3VA-01A-11R-A23N-07	Tumor	Thyroid Papillary Carcinoma - Classical/usual	Stage I	M0	N1a	T1b	TUMOR FREE	No	R0	Normal	FEMALE	Unknown	39	0	755	0	755	0	755	0	755	127.26	Low expression
TCGA-DJ-A3VB-01A-11R-A23N-07	Tumor	Thyroid Papillary Carcinoma - Tall Cell (>= 50% tall cell features)	Stage III	M0	N1a	T3	TUMOR FREE	Yes	R0	Normal	MALE	Unknown	52	0	697	0	697	0	697	0	697	198.906	High expression
TCGA-DJ-A3VD-01A-11R-A23N-07	Tumor	Thyroid Papillary Carcinoma - Classical/usual	Stage I	M0	N1a	T1b	TUMOR FREE	No	R0	Normal	FEMALE	WHITE	32	0	1238	0	1238	0	1238	0	1238	193.697	High expression
TCGA-DJ-A3VE-01A-11R-A23N-07	Tumor	Thyroid Papillary Carcinoma - Classical/usual	Stage I	M0	N0	T1b	TUMOR FREE	No	R0	Normal	MALE	WHITE	50	0	577	0	577	0	577	0	577	117.671	Low expression
TCGA-DJ-A3VF-01A-11R-A23N-07	Tumor	Thyroid Papillary Carcinoma - Tall Cell (>= 50% tall cell features)	Stage IVA	M0	N1b	T3	TUMOR FREE	Yes	R0	Normal	FEMALE	WHITE	60	0	292	0	292			0	292	135.788	High expression
TCGA-DJ-A3VG-01A-11R-A23N-07	Tumor	Thyroid Papillary Carcinoma - Follicular (>= 99% follicular patterned)	Stage I	M0	N0	T1b	TUMOR FREE	No	R0	Normal	MALE	WHITE	40	0	1085	0	1085	0	1085	0	1085	60.82	Low expression
TCGA-DJ-A3VI-01A-11R-A23N-07	Tumor	Thyroid Papillary Carcinoma - Classical/usual	Stage III	M0	N1a	T1b	TUMOR FREE	No	R0	Normal	FEMALE	WHITE	52	0	95	0	95	0	95	0	95	118.237	Low expression
TCGA-DJ-A3VJ-01A-11R-A23N-07	Tumor	Other, specify	Stage I	M0	N1a	T3	TUMOR FREE	Yes	R0	Normal	MALE	WHITE	22	0	1108	0	1108	0	1108	0	1108	139.457	High expression
TCGA-DJ-A3VK-01A-11R-A23N-07	Tumor	Thyroid Papillary Carcinoma - Follicular (>= 99% follicular patterned)	Stage III	M0	N0	T3	TUMOR FREE	Yes	R0	Normal	MALE	WHITE	63	0	753	0	753	0	753	0	753	114.492	Low expression
TCGA-DJ-A3VL-01A-11R-A23N-07	Tumor	Thyroid Papillary Carcinoma - Follicular (>= 99% follicular patterned)	Stage I	M0	N0	T1a	TUMOR FREE	No	R0	Other	MALE	WHITE	38	0	713	0	713	0	713	1	411	176.462	High expression
TCGA-DJ-A3VM-01A-11R-A23N-07	Tumor	Thyroid Papillary Carcinoma - Follicular (>= 99% follicular patterned)	Stage II	M0	N0	T2	TUMOR FREE	No	R0	Normal	FEMALE	WHITE	68	0	840	0	840	0	840	0	840	62.4087	Low expression
TCGA-DJ-A4UL-01A-11R-A250-07	Tumor	Thyroid Papillary Carcinoma - Classical/usual	Stage I	M0	N0	T1b	TUMOR FREE	No	R0	Normal	FEMALE	WHITE	68	0	939	0	939	0	939	0	939	239.122	High expression
TCGA-DJ-A4UP-01A-11R-A250-07	Tumor	Thyroid Papillary Carcinoma - Classical/usual	Stage I	M0	N1b	T1b	TUMOR FREE	No	R0	Lymphocytic thyroiditis	FEMALE	WHITE	15	0	916	0	916	0	916	0	916	157.058	High expression
TCGA-DJ-A4UQ-01A-11R-A250-07	Tumor	Other, specify	Stage IVA	M0	N1b	T3	WITH TUMOR	Yes	R0	Normal	MALE	ASIAN	60	0	1005	0	1005			0	1005	112.873	Low expression
TCGA-DJ-A4UR-01A-11R-A250-07	Tumor	Thyroid Papillary Carcinoma - Follicular (>= 99% follicular patterned)	Stage II	M1	N1b	T3	WITH TUMOR	Yes	R0	Normal	FEMALE	ASIAN	36	0	1058	0	1058	1	113	1	113	91.6663	Low expression
TCGA-DJ-A4UT-01A-11R-A250-07	Tumor	Thyroid Papillary Carcinoma - Classical/usual	Stage I	M0	N0	T1a	TUMOR FREE	No	R0	Normal	FEMALE	WHITE	32	0	823	0	823	0	823	0	823	184.178	High expression
TCGA-DJ-A4UW-01A-11R-A250-07	Tumor	Thyroid Papillary Carcinoma - Tall Cell (>= 50% tall cell features)	Stage I	M0	N1b	T1a	TUMOR FREE	No	R1	Normal	FEMALE	ASIAN	34	0	819	0	819			0	819	116.669	Low expression
TCGA-DJ-A4V0-01A-11R-A250-07	Tumor	Thyroid Papillary Carcinoma - Classical/usual	Stage I	M0	N0	T2	TUMOR FREE	No	R0	Normal	FEMALE	ASIAN	36	0	1081	0	1081	0	1081	0	1081	168.048	High expression
TCGA-DJ-A4V2-01A-11R-A250-07	Tumor	Thyroid Papillary Carcinoma - Classical/usual	Stage I	M0	N0	T2	TUMOR FREE	No	R0	Normal	FEMALE	Not Evaluated	38	0	95	0	95	0	95	0	95	117.445	Low expression
TCGA-DJ-A4V4-01A-11R-A250-07	Tumor	Thyroid Papillary Carcinoma - Tall Cell (>= 50% tall cell features)	Stage I	M0	N0	T1a	TUMOR FREE	No	R0	Normal	FEMALE	WHITE	48	0	481	0	481	0	481	0	481	139.797	High expression
TCGA-DJ-A4V5-01A-11R-A250-07	Tumor	Thyroid Papillary Carcinoma - Classical/usual	Stage IVA	M0	N1b	T3	TUMOR FREE	Yes	R0	Normal	MALE	WHITE	55	0	1076	0	1076			0	1076	173.455	High expression
TCGA-DO-A1JZ-01A-11R-A13Y-07	Tumor	Thyroid Papillary Carcinoma - Follicular (>= 99% follicular patterned)	Stage I	MX	NX	T2	TUMOR FREE	No	R1	Normal	FEMALE	BLACK OR AFRICAN AMERICAN	23	0	1670	0	1670			0	1670	69.8677	Low expression
TCGA-DO-A1K0-01A-11R-A13Y-07	Tumor	Thyroid Papillary Carcinoma - Classical/usual	Stage I	MX	N1b	T3	WITH TUMOR	Yes	R0	Normal	FEMALE	WHITE	30	0	655	0	655	1	577	1	577	107.943	Low expression
TCGA-DO-A2HM-01B-11R-A22L-07	Tumor	Thyroid Papillary Carcinoma - Classical/usual	Stage IVA	MX	N1b	T1b	TUMOR FREE	No		Normal	MALE	WHITE	49	0	71	0	71			0	71	252.21	High expression
TCGA-E3-A3DY-01A-11R-A20F-07	Tumor	Other, specify	Stage I	M0	N1a	T3	TUMOR FREE	No	R0	Normal	MALE	WHITE	37	0	2815	0	2815	0	2815	0	2815	175.516	High expression
TCGA-E3-A3DZ-01A-11R-A20F-07	Tumor	Thyroid Papillary Carcinoma - Follicular (>= 99% follicular patterned)	Stage III	M0	N0	T3	TUMOR FREE	No	R0	Other	FEMALE	WHITE	55	0	1436	0	1436	0	1436	0	1436	86.6884	Low expression
TCGA-E3-A3E0-01A-11R-A20F-07	Tumor	Thyroid Papillary Carcinoma - Classical/usual	Stage I	MX	N0	T2	TUMOR FREE	No	R0	Normal	FEMALE	WHITE	34	0	2019	0	2019	0	2019	0	2019	188.349	High expression
TCGA-E3-A3E1-01A-11R-A20F-07	Tumor	Thyroid Papillary Carcinoma - Classical/usual	Stage I	M0	N0	T1	TUMOR FREE	No	R0	Other	FEMALE	WHITE	46	0	2449	0	2449	0	2449	0	2449	147.574	High expression
TCGA-E3-A3E2-01A-11R-A20F-07	Tumor	Thyroid Papillary Carcinoma - Follicular (>= 99% follicular patterned)	Stage I	MX	N1a	T1	TUMOR FREE	No	R0	Normal	FEMALE	WHITE	34	0	1922	0	1922	0	1922	0	1922	260.038	High expression
TCGA-E3-A3E3-01A-11R-A20F-07	Tumor	Thyroid Papillary Carcinoma - Classical/usual	Stage II	M0	N0	T2	TUMOR FREE	No	R0	Normal	FEMALE	WHITE	49	0	1595	0	1595	1	445	1	445	162.456	High expression
TCGA-E3-A3E5-01A-11R-A20F-07	Tumor	Thyroid Papillary Carcinoma - Classical/usual	Stage IVA	MX	N1b	T4a	TUMOR FREE	No		Normal	MALE	WHITE	57	0	1215	0	1215			0	1215	127.753	High expression
TCGA-E8-A242-01A-21R-A16R-07	Tumor	Thyroid Papillary Carcinoma - Classical/usual	Stage III	MX	N0	T3	TUMOR FREE	Yes	R1		FEMALE	WHITE	56	0	950	0	950			0	950	168.247	High expression
TCGA-E8-A2EA-01A-11R-A180-07	Tumor	Thyroid Papillary Carcinoma - Classical/usual	Stage I	M0	N0	T1b	TUMOR FREE	No	R0		FEMALE	WHITE	52	0	1085	0	1085	0	1085	0	1085	298.816	High expression
TCGA-E8-A2JQ-01A-11R-A180-07	Tumor	Thyroid Papillary Carcinoma - Classical/usual	Stage I	M0	N1a	T3	TUMOR FREE	Yes			FEMALE	WHITE	18	0	356	0	356			0	356	270.275	High expression
TCGA-E8-A3X7-01A-11R-A22U-07	Tumor	Thyroid Papillary Carcinoma - Classical/usual	Stage IVA	M0	N0	T4a	TUMOR FREE	Yes			FEMALE	WHITE	57	0	951	0	951			0	951	193.91	High expression
TCGA-E8-A413-01A-21R-A23N-07	Tumor	Thyroid Papillary Carcinoma - Classical/usual	Stage I	M0	N0	T1b	TUMOR FREE	No	R0		FEMALE	ASIAN	38	0	912	0	912	0	912	0	912	147.462	High expression
TCGA-E8-A414-01A-11R-A23N-07	Tumor	Thyroid Papillary Carcinoma - Classical/usual	Stage III	M0	N0	T3	TUMOR FREE	No	R0		FEMALE	ASIAN	45	0	958	0	958	0	958	0	958	155.051	High expression
TCGA-E8-A415-01A-11R-A23N-07	Tumor	Thyroid Papillary Carcinoma - Classical/usual	Stage I	M0	N1b	T1a	TUMOR FREE	No	R0		FEMALE	ASIAN	39	0	944	0	944	0	944	0	944	127.441	Low expression
TCGA-E8-A416-01A-11R-A23N-07	Tumor	Thyroid Papillary Carcinoma - Classical/usual	Stage I	M0	N0	T1b	TUMOR FREE	No	R0		FEMALE	ASIAN	51	0	952	0	952	0	952	0	952	61.8176	Low expression
TCGA-E8-A417-01A-21R-A23N-07	Tumor	Thyroid Papillary Carcinoma - Classical/usual	Stage I	M0	N1a	T2	TUMOR FREE	No	R0		FEMALE	ASIAN	38	0	938	0	938	0	938	0	938	204.729	High expression
TCGA-E8-A418-01A-11R-A23N-07	Tumor	Thyroid Papillary Carcinoma - Classical/usual	Stage IVA	M0	N0	T4a	TUMOR FREE	Yes			FEMALE	WHITE	75	0	92	0	92			0	92	255.312	High expression
TCGA-E8-A419-01A-11R-A23N-07	Tumor	Thyroid Papillary Carcinoma - Classical/usual	Stage I	M0	N1	T2	TUMOR FREE	No	R0		FEMALE	WHITE	30	0	774	0	774	0	774	0	774	193.468	High expression
TCGA-E8-A432-01A-11R-A23N-07	Tumor	Thyroid Papillary Carcinoma - Classical/usual	Stage II	M0	N0	T2	TUMOR FREE	No	R0		FEMALE	ASIAN	57	0	931	0	931	1	720	1	720	168.778	High expression
TCGA-E8-A433-01A-11R-A23N-07	Tumor	Thyroid Papillary Carcinoma - Classical/usual	Stage I	M0	N0	T2	TUMOR FREE	No	R0		FEMALE	ASIAN	25	0	951	0	951	0	951	0	951	236.086	High expression
TCGA-E8-A434-01A-11R-A23N-07	Tumor	Thyroid Papillary Carcinoma - Classical/usual	Stage I	M0	N0	T1a	TUMOR FREE	No	R0		FEMALE	ASIAN	56	0	953	0	953	0	953	0	953	167.286	High expression
TCGA-E8-A436-01A-12R-A23W-07	Tumor	Thyroid Papillary Carcinoma - Classical/usual	Stage IVA	M0	N1b	T2	TUMOR FREE	No	R0		FEMALE	ASIAN	53	0	455	0	455			0	455	165.09	High expression
TCGA-E8-A437-01A-12R-A23W-07	Tumor	Thyroid Papillary Carcinoma - Classical/usual	Stage I	M0	NX	TX	TUMOR FREE	No			FEMALE	WHITE	57	0	1213	0	1213			0	1213	124.847	Low expression
TCGA-E8-A438-01A-11R-A23W-07	Tumor	Thyroid Papillary Carcinoma - Classical/usual	Stage I	M0	N0	T1b	TUMOR FREE	No	R0		FEMALE	WHITE	23	0	1019	0	1019	0	1019	0	1019	109.763	Low expression
TCGA-E8-A44K-01A-21R-A23W-07	Tumor	Thyroid Papillary Carcinoma - Classical/usual	Stage I	M0	N0	T1b	TUMOR FREE	No	R0		FEMALE	ASIAN	50	0	943	0	943	0	943	0	943	150.378	High expression
TCGA-E8-A44M-01A-21R-A23W-07	Tumor	Thyroid Papillary Carcinoma - Classical/usual	Stage I	M0	N0	T1b	TUMOR FREE	No	R0		FEMALE	ASIAN	23	0	917	0	917	0	917	0	917	309.873	High expression
TCGA-EL-A3CL-01A-11R-A19O-07	Tumor	Thyroid Papillary Carcinoma - Classical/usual	Stage II	M0	NX	T2		No	R0	Normal	FEMALE	WHITE	70	1	963		963	0	963	0	963	90.0278	Low expression
TCGA-EL-A3CM-01A-11R-A19O-07	Tumor	Thyroid Papillary Carcinoma - Classical/usual	Stage III	M0	N1b	T3		Yes	R1	Normal	FEMALE	WHITE	64	1	813		813			0	813	109.234	Low expression
TCGA-EL-A3CN-01A-12R-A20F-07	Tumor	Thyroid Papillary Carcinoma - Classical/usual	Stage II	M0	N0	T3	TUMOR FREE	Yes	R2	Normal	FEMALE	WHITE	47	0	4731	0	4731			0	4731	171.83	High expression
TCGA-EL-A3CO-01A-11R-A19O-07	Tumor	Thyroid Papillary Carcinoma - Classical/usual	Stage III	M0	N1b	T3		Yes	R1	Normal	MALE	WHITE	88	1	2973		2973			0	2973	97.956	Low expression
TCGA-EL-A3CP-01A-11R-A19O-07	Tumor	Thyroid Papillary Carcinoma - Follicular (>= 99% follicular patterned)	Not Available	M0	NX	T1	TUMOR FREE	No		Normal	FEMALE	BLACK OR AFRICAN AMERICAN	50	0	4831	0	4831			0	4831	135.927	High expression
TCGA-EL-A3CR-01A-12R-A206-07	Tumor	Thyroid Papillary Carcinoma - Classical/usual	Stage III	M0	N1b	T3		Yes	R1	Normal	FEMALE	WHITE	78	1	233		233			0	233	117.821	Low expression
TCGA-EL-A3CS-01A-21R-A19O-07	Tumor	Thyroid Papillary Carcinoma - Classical/usual	Stage IVA	M0	N0	T4a	WITH TUMOR	Yes	R0	Normal	FEMALE	WHITE	62	1	1385	1	1385			1	1385	122.853	Low expression
TCGA-EL-A3CT-01A-12R-A206-07	Tumor	Thyroid Papillary Carcinoma - Classical/usual	Stage IVA	M0	N1a	T4a		Yes	R0	Normal	FEMALE	WHITE	78	1	1854		1854			0	1854	103.106	Low expression
TCGA-EL-A3CU-01A-11R-A19O-07	Tumor	Thyroid Papillary Carcinoma - Classical/usual	Stage III	M0	N1a	T1	TUMOR FREE	No	R0	Normal	FEMALE	WHITE	70	0	4780	0	4780	0	4780	0	4780	175.095	High expression
TCGA-EL-A3CV-01A-11R-A19O-07	Tumor	Thyroid Papillary Carcinoma - Classical/usual	Stage I	M0	N1b	T3	TUMOR FREE	Yes	R1	Normal	MALE	WHITE	40	0	1154	0	1154			0	1154	192.686	High expression
TCGA-EL-A3CW-01A-11R-A19O-07	Tumor	Thyroid Papillary Carcinoma - Classical/usual	Stage III	M0	N1a	T2		No	R0	Normal	FEMALE	WHITE	87	1	1734		1734	0	1734	0	1734	112.856	Low expression
TCGA-EL-A3CX-01A-11R-A19O-07	Tumor	Thyroid Papillary Carcinoma - Classical/usual	Stage I	M0	N0	T2	TUMOR FREE	No	R0	Normal	FEMALE	WHITE	22	0	3243	0	3243	0	3243	0	3243	95.1623	Low expression
TCGA-EL-A3CY-01A-11R-A19O-07	Tumor	Thyroid Papillary Carcinoma - Classical/usual	Stage I	M0	N1b	TX	TUMOR FREE	No	R0	Normal	MALE	WHITE	28	0	127	0	127	0	127	0	127	148.83	High expression
TCGA-EL-A3CZ-01A-11R-A19O-07	Tumor	Thyroid Papillary Carcinoma - Classical/usual	Stage I	M0	N1a	T1	WITH TUMOR	No	R1	Normal	FEMALE	WHITE	37	0	2418	0	2418			1	1426	52.3512	Low expression
TCGA-EL-A3D0-01A-12R-A206-07	Tumor	Thyroid Papillary Carcinoma - Classical/usual	Stage III	M0	N1b	T4	WITH TUMOR	Yes	R2	Normal	MALE	WHITE	61	0	4254	0	4254			0	4254	56.8618	Low expression
TCGA-EL-A3D1-01A-11R-A19O-07	Tumor	Thyroid Papillary Carcinoma - Classical/usual	Stage I	M0	N0	T2	TUMOR FREE	No	R0	Normal	MALE	ASIAN	39	0	2997	0	2997	0	2997	0	2997	129.171	High expression
TCGA-EL-A3D4-01A-11R-A19O-07	Tumor	Thyroid Papillary Carcinoma - Classical/usual	Stage IVA	M0	N1b	T3	TUMOR FREE	Yes	R0	Normal	MALE	BLACK OR AFRICAN AMERICAN	62	0	2116	0	2116			0	2116	109.413	Low expression
TCGA-EL-A3D5-01A-22R-A206-07	Tumor	Thyroid Papillary Carcinoma - Classical/usual	Stage I	M0	N1b	T3	TUMOR FREE	Yes	R1	Other	FEMALE	WHITE	44	0	1737	0	1737			0	1737	60.8364	Low expression
TCGA-EL-A3D6-01A-12R-A206-07	Tumor	Thyroid Papillary Carcinoma - Classical/usual	Stage III	M0	N1b	T3		Yes	R1	Normal	FEMALE	WHITE	51	0	3296	0	3296			0	3296	106.018	Low expression
TCGA-EL-A3GO-01A-11R-A206-07	Tumor	Thyroid Papillary Carcinoma - Classical/usual	Stage I	M0	N0	T2	WITH TUMOR	No	R0	Normal	FEMALE	WHITE	31	0	1973	0	1973	1	6	1	6	53.932	Low expression
TCGA-EL-A3GP-01A-11R-A206-07	Tumor	Thyroid Papillary Carcinoma - Classical/usual	Stage III	M0	N1a	T3		Yes	R0	Normal	MALE	BLACK OR AFRICAN AMERICAN	70	0	1506	0	1506	0	1506	0	1506	56.9876	Low expression
TCGA-EL-A3GQ-01A-11R-A206-07	Tumor	Thyroid Papillary Carcinoma - Follicular (>= 99% follicular patterned)	Stage I	M0	N0	T1	TUMOR FREE	No	R0	Normal	FEMALE	WHITE	72	0	1528	0	1528	0	1528	0	1528	62.6193	Low expression
TCGA-EL-A3GR-01A-21R-A206-07	Tumor	Thyroid Papillary Carcinoma - Classical/usual	Stage I	M0	NX	T3	TUMOR FREE	Yes	R0	Normal	FEMALE	WHITE	31	0	3501	0	3501	0	3501	0	3501	72.1967	Low expression
TCGA-EL-A3GS-01A-11R-A20F-07	Tumor	Thyroid Papillary Carcinoma - Classical/usual	Stage I	M0	N1	T3	TUMOR FREE	Yes	R0	Normal	FEMALE	WHITE	37	0	1989	0	1989	0	1989	0	1989	136.127	High expression
TCGA-EL-A3GU-01A-11R-A21D-07	Tumor	Thyroid Papillary Carcinoma - Classical/usual	Stage III	M0	N1	T3	WITH TUMOR	Yes	R0	Normal	FEMALE	WHITE	72	0	4137	0	4137	1	544	1	544	111.836	Low expression
TCGA-EL-A3GV-01A-11R-A21D-07	Tumor	Thyroid Papillary Carcinoma - Classical/usual	Stage III	M0	N0	T3	TUMOR FREE	Yes	R0	Normal	FEMALE	WHITE	65	0	1532	0	1532	0	1532	0	1532	133.631	High expression
TCGA-EL-A3GW-01A-11R-A206-07	Tumor	Thyroid Papillary Carcinoma - Classical/usual	Stage I	M0	N0	T2	TUMOR FREE	No	R0	Normal	FEMALE	WHITE	37	0	1527	0	1527	0	1527	0	1527	78.0876	Low expression
TCGA-EL-A3GX-01A-11R-A206-07	Tumor	Thyroid Papillary Carcinoma - Classical/usual	Stage I	M0	N1	T2	TUMOR FREE	No	R0	Normal	FEMALE	WHITE	41	0	4494	0	4494	1	439	1	439	189.778	High expression
TCGA-EL-A3GY-01A-21R-A206-07	Tumor	Thyroid Papillary Carcinoma - Classical/usual	Stage II	M1	N1	T1	WITH TUMOR	No	R0	Normal	FEMALE	WHITE	40	0	3076	0	3076	0	3076	0	3076	154.253	High expression
TCGA-EL-A3GZ-01A-11R-A20F-07	Tumor	Thyroid Papillary Carcinoma - Classical/usual	Stage I	M0	N0	T1	TUMOR FREE	No	R0	Normal	FEMALE	WHITE	34	0	4258	0	4258	0	4258	0	4258	162.478	High expression
TCGA-EL-A3H1-01A-11R-A21D-07	Tumor	Thyroid Papillary Carcinoma - Classical/usual	Stage I	M0	N0	T1	TUMOR FREE	No	R0		FEMALE	BLACK OR AFRICAN AMERICAN	66	1	1500	0	1500	0	1500	0	1500	39.6341	Low expression
TCGA-EL-A3H2-01A-11R-A20F-07	Tumor	Thyroid Papillary Carcinoma - Classical/usual	Stage II	MX	N0	T2	WITH TUMOR	No	R0	Normal	MALE	WHITE	58	1	1019	1	1019			1	1019	85.6971	Low expression
TCGA-EL-A3H3-01A-11R-A206-07	Tumor	Thyroid Papillary Carcinoma - Classical/usual	Stage I	M0	N1	T2	TUMOR FREE	No	R0	Normal	FEMALE	WHITE	19	0	1319	0	1319	0	1319	0	1319	154.849	High expression
TCGA-EL-A3H4-01A-11R-A206-07	Tumor	Thyroid Papillary Carcinoma - Classical/usual	Stage IVA	M0	N1	T4a	TUMOR FREE	Yes	R0	Normal	FEMALE	BLACK OR AFRICAN AMERICAN	46	0	1512	0	1512			0	1512	89.1724	Low expression
TCGA-EL-A3H5-01A-11R-A206-07	Tumor	Thyroid Papillary Carcinoma - Classical/usual	Stage IVA	M0	N1	T4	TUMOR FREE	Yes	R1	Normal	FEMALE	WHITE	57	0	2542	0	2542			0	2542	39.9389	Low expression
TCGA-EL-A3H7-01A-11R-A21D-07	Tumor	Thyroid Papillary Carcinoma - Classical/usual	Stage I	M0	N1	T3	TUMOR FREE	Yes	R0	Normal	FEMALE	WHITE	36	0	4228	0	4228	0	4228	0	4228	161.122	High expression
TCGA-EL-A3H8-01A-11R-A20F-07	Tumor	Thyroid Papillary Carcinoma - Classical/usual	Stage I	M0	N1	T3	TUMOR FREE	Yes	R0	Normal	FEMALE	WHITE	35	0	4577	0	4577	0	4577	0	4577	127.177	Low expression
TCGA-EL-A3MW-01A-11R-A20F-07	Tumor	Thyroid Papillary Carcinoma - Classical/usual	Stage II	M0	N0	T2	TUMOR FREE	No	R0	Normal	FEMALE	WHITE	55	0	3305	0	3305	0	3305	0	3305	127.033	Low expression
TCGA-EL-A3MX-01A-11R-A21D-07	Tumor	Thyroid Papillary Carcinoma - Classical/usual	Stage IVC	M1	N1	T4	WITH TUMOR	No		Normal	FEMALE	WHITE	66	1	1753	1	1753			1	1708	92.0626	Low expression
TCGA-EL-A3MY-01A-11R-A21D-07	Tumor	Thyroid Papillary Carcinoma - Classical/usual	Stage IVC	M1	NX	T4	WITH TUMOR	Yes		Normal	MALE	WHITE	81	1	533	1	533			1	533	119.984	Low expression
TCGA-EL-A3MZ-01A-11R-A21D-07	Tumor	Thyroid Papillary Carcinoma - Classical/usual	Stage III	MX	N1	T4	TUMOR FREE	Yes		Normal	MALE	WHITE	66	1	1597	0	1597			0	1597	112.97	Low expression
TCGA-EL-A3N2-01A-11R-A20F-07	Tumor	Thyroid Papillary Carcinoma - Classical/usual	Stage I	M0	N1	T2	TUMOR FREE	Yes	R0	Normal	FEMALE	WHITE	24	0	902	0	902	0	902	0	902	155.853	High expression
TCGA-EL-A3N3-01A-11R-A20F-07	Tumor	Thyroid Papillary Carcinoma - Classical/usual	Stage II	M0	NX	T3	TUMOR FREE	Yes	R0	Normal	FEMALE	WHITE	53	0	5423	0	5423	0	5423	0	5423	152.354	High expression
TCGA-EL-A3T0-01A-22R-A22L-07	Tumor	Thyroid Papillary Carcinoma - Classical/usual	Stage III	M0	N1	T3	TUMOR FREE	Yes	R0	Normal	FEMALE	WHITE	45	0	4335	0	4335	0	4335	0	4335	79.2147	Low expression
TCGA-EL-A3T1-01A-11R-A22L-07	Tumor	Thyroid Papillary Carcinoma - Classical/usual	Stage I	M0	N0	T2	TUMOR FREE	Yes	R0	Normal	FEMALE	BLACK OR AFRICAN AMERICAN	38	0	3941	0	3941	0	3941	0	3941	168.931	High expression
TCGA-EL-A3T2-01A-11R-A22L-07	Tumor	Thyroid Papillary Carcinoma - Classical/usual	Stage III	M0	N1	T2	WITH TUMOR	No	R0	Normal	FEMALE	WHITE	55	0	988	0	988	1	903	1	903	61.5731	Low expression
TCGA-EL-A3T3-01A-11R-A22L-07	Tumor	Thyroid Papillary Carcinoma - Classical/usual	Stage II	M0	N0	T2	TUMOR FREE	No	R0	Normal	MALE	WHITE	63	0	4017	0	4017	0	4017	0	4017	110.686	Low expression
TCGA-EL-A3T6-01A-11R-A220-07	Tumor	Thyroid Papillary Carcinoma - Classical/usual	Stage I	M0	N0	T3	TUMOR FREE	No	R0	Normal	FEMALE	WHITE	34	0	2988	0	2988	0	2988	0	2988	206.45	High expression
TCGA-EL-A3T7-01A-11R-A22L-07	Tumor	Thyroid Papillary Carcinoma - Classical/usual	Stage II	M0	N0	T2	TUMOR FREE	Yes	R0	Normal	FEMALE	WHITE	47	0	1256	0	1256	0	1256	0	1256	138.423	High expression
TCGA-EL-A3T8-01A-21R-A22L-07	Tumor	Thyroid Papillary Carcinoma - Classical/usual	Stage I	M0	N0	T2	TUMOR FREE	No	R0	Normal	MALE	ASIAN	36	0	3269	0	3269	0	3269	0	3269	84.1913	Low expression
TCGA-EL-A3T9-01A-21R-A22L-07	Tumor	Thyroid Papillary Carcinoma - Classical/usual	Stage IV	MX	N1	T4	WITH TUMOR	Yes	R1	Normal	FEMALE	WHITE	69	1	174	1	174			1	174	99.8458	Low expression
TCGA-EL-A3TA-01A-12R-A22L-07	Tumor	Thyroid Papillary Carcinoma - Classical/usual	Stage I	M0	N0	T2	TUMOR FREE	No	R0	Normal	MALE	WHITE	42	0	2035	0	2035	0	2035	0	2035	108.296	Low expression
TCGA-EL-A3TB-01A-11R-A22L-07	Tumor	Thyroid Papillary Carcinoma - Classical/usual	Stage III	M0	N1a	T3	TUMOR FREE	Yes	R0	Normal	FEMALE	WHITE	47	0	2519	0	2519	0	2519	0	2519	178.983	High expression
TCGA-EL-A3ZG-01A-11R-A23N-07	Tumor	Thyroid Papillary Carcinoma - Classical/usual	Stage I	M0	N0	T3	TUMOR FREE	Yes	R0	Normal	MALE	ASIAN	15	0	2724	0	2724	0	2724	0	2724	107.769	Low expression
TCGA-EL-A3ZH-01A-31R-A23N-07	Tumor	Thyroid Papillary Carcinoma - Classical/usual	Stage I	M0	N1	T3	TUMOR FREE	Yes	R0	Normal	FEMALE	WHITE	42	0	2773	0	2773	0	2773	0	2773	47.1386	Low expression
TCGA-EL-A3ZK-01A-21R-A23N-07	Tumor	Thyroid Papillary Carcinoma - Classical/usual	Stage I	M0	N1	T2	TUMOR FREE	No	R0	Normal	FEMALE	WHITE	41	0	1575	0	1575	0	1575	0	1575	98.316	Low expression
TCGA-EL-A3ZL-01A-11R-A23N-07	Tumor	Thyroid Papillary Carcinoma - Classical/usual	Stage I	M0	N1	T1	TUMOR FREE	No	R0	Normal	FEMALE	WHITE	34	0	1895	0	1895	0	1895	0	1895	101.677	Low expression
TCGA-EL-A3ZM-01A-12R-A23N-07	Tumor	Thyroid Papillary Carcinoma - Classical/usual	Stage IVA	M0	N1	T4a	TUMOR FREE	Yes	R1	Normal	MALE	Unknown	60	0	1096	0	1096			0	1096	238.618	High expression
TCGA-EL-A3ZN-01A-11R-A23N-07	Tumor	Thyroid Papillary Carcinoma - Classical/usual	Stage I	M0	N1	T3	TUMOR FREE	Yes	R0	Normal	FEMALE	WHITE	28	0	1614	0	1614	0	1614	0	1614	93.6184	Low expression
TCGA-EL-A3ZO-01A-11R-A23N-07	Tumor	Thyroid Papillary Carcinoma - Classical/usual	Stage III	M0	N1	T3	TUMOR FREE	Yes	R0	Normal	FEMALE	WHITE	79	0	2211	0	2211	0	2211	0	2211	176.24	High expression
TCGA-EL-A3ZP-01A-11R-A23N-07	Tumor	Thyroid Papillary Carcinoma - Classical/usual	Stage I	M0	N1	T4	TUMOR FREE	Yes	R0	Normal	MALE	WHITE	19	0	1992	0	1992	0	1992	0	1992	226.953	High expression
TCGA-EL-A3ZQ-01A-11R-A23N-07	Tumor	Thyroid Papillary Carcinoma - Classical/usual	Stage II	M0	N0	T2	TUMOR FREE	No	R0	Normal	FEMALE	WHITE	78	0	1862	0	1862	0	1862	0	1862	220.587	High expression
TCGA-EL-A3ZR-01A-11R-A23N-07	Tumor	Thyroid Papillary Carcinoma - Classical/usual	Stage II	M0	N0	T2	TUMOR FREE	No	R0	Normal	FEMALE	WHITE	46	0	1830	0	1830	0	1830	0	1830	82.3663	Low expression
TCGA-EL-A3ZS-01A-12R-A23N-07	Tumor	Thyroid Papillary Carcinoma - Classical/usual	Stage I	M0	N1	T1a	TUMOR FREE	No	R0	Normal	FEMALE	WHITE	22	0	215	0	215	0	215	0	215	186.933	High expression
TCGA-EL-A3ZT-01A-12R-A23N-07	Tumor	Thyroid Papillary Carcinoma - Classical/usual	Stage I	M0	N0	T3	TUMOR FREE	Yes	R0	Normal	MALE	WHITE	35	0	1808	0	1808	0	1808	0	1808	111.85	Low expression
TCGA-EL-A4JV-01A-11R-A250-07	Tumor	Thyroid Papillary Carcinoma - Classical/usual	Stage I	M0	N0	T2	TUMOR FREE	No	R0	Normal	FEMALE	ASIAN	41	0	1748	0	1748	0	1748	0	1748	72.3841	Low expression
TCGA-EL-A4JW-01A-11R-A250-07	Tumor	Thyroid Papillary Carcinoma - Classical/usual	Stage I	M0	N0	T1	TUMOR FREE	No	R0	Normal	FEMALE	WHITE	38	0	1056	0	1056	0	1056	0	1056	135.193	High expression
TCGA-EL-A4JX-01A-12R-A250-07	Tumor	Thyroid Papillary Carcinoma - Classical/usual	Stage I	MX	N0	T3	TUMOR FREE	No	R0	Other	FEMALE	BLACK OR AFRICAN AMERICAN	31	0	1398	0	1398	0	1398	0	1398	160.836	High expression
TCGA-EL-A4JZ-01A-11R-A250-07	Tumor	Thyroid Papillary Carcinoma - Classical/usual	Stage III	M0	N1a	T3	TUMOR FREE	Yes	R0	Normal	FEMALE	WHITE	55	0	1856	0	1856	0	1856	0	1856	248.501	High expression
TCGA-EL-A4K0-01A-11R-A250-07	Tumor	Thyroid Papillary Carcinoma - Classical/usual	Stage I	M0	N0	T1	TUMOR FREE	No		Normal	FEMALE	WHITE	54	0	944	0	944			0	944	116.656	Low expression
TCGA-EL-A4K1-01A-11R-A250-07	Tumor	Thyroid Papillary Carcinoma - Classical/usual	Stage III	M0	N1	T3	TUMOR FREE	No	R0	Normal	FEMALE	WHITE	68	0	1046	0	1046	0	1046	0	1046	78.2666	Low expression
TCGA-EL-A4K2-01A-11R-A250-07	Tumor	Thyroid Papillary Carcinoma - Classical/usual	Stage I	M0	N0	T1	TUMOR FREE	No	R0	Normal	FEMALE	WHITE	43	0	928	0	928	0	928	0	928	78.6257	Low expression
TCGA-EL-A4K4-01A-11R-A250-07	Tumor	Thyroid Papillary Carcinoma - Classical/usual	Stage I	M0	N1	T3	WITH TUMOR	Yes	R0	Normal	FEMALE	WHITE	33	0	1623	0	1623	0	1623	0	1623	136.133	High expression
TCGA-EL-A4K6-01A-12R-A250-07	Tumor	Thyroid Papillary Carcinoma - Classical/usual	Stage IV	MX	N1	T4	WITH TUMOR	Yes	R0	Normal	MALE	WHITE	75	0	1343	0	1343			1	874	50.1287	Low expression
TCGA-EL-A4K7-01A-11R-A250-07	Tumor	Thyroid Papillary Carcinoma - Classical/usual	Stage III	M0	N1	T2	TUMOR FREE	Yes	R0	Normal	MALE	WHITE	74	0	1251	0	1251	0	1251	0	1251	166.877	High expression
TCGA-EL-A4K9-01A-11R-A250-07	Tumor	Thyroid Papillary Carcinoma - Classical/usual	Stage II	M0	N0	T2	TUMOR FREE	Yes	R0	Normal	MALE	WHITE	68	0	1455	0	1455	0	1455	0	1455	145.028	High expression
TCGA-EL-A4KD-01A-11R-A250-07	Tumor	Thyroid Papillary Carcinoma - Classical/usual	Stage I	M0	N1	T3	TUMOR FREE	Yes	R0	Normal	MALE	WHITE	41	0	1326	0	1326	0	1326	0	1326	100.264	Low expression
TCGA-EL-A4KG-01A-11R-A250-07	Tumor	Thyroid Papillary Carcinoma - Classical/usual	Stage I	M0	N0	T3	TUMOR FREE	Yes	R0	Normal	FEMALE	WHITE	35	0	739	0	739	0	739	0	739	212.243	High expression
TCGA-EL-A4KH-01A-11R-A250-07	Tumor	Thyroid Papillary Carcinoma - Classical/usual	Stage I	M0	N0	T2	TUMOR FREE	No	R0	Normal	FEMALE	WHITE	36	0	823	0	823	0	823	0	823	136.725	High expression
TCGA-EL-A4KI-01A-11R-A250-07	Tumor	Thyroid Papillary Carcinoma - Classical/usual	Stage III	MX	N0	T3	WITH TUMOR	Yes	R0	Normal	MALE	WHITE	63	0	727	0	727	1	265	1	265	102.101	Low expression
TCGA-EM-A1CS-01A-11R-A13Y-07	Tumor	Thyroid Papillary Carcinoma - Classical/usual	Stage I	MX	N0	T1	TUMOR FREE	No	R0	Lymphocytic thyroiditis	FEMALE	Not Available	55	0	817	0	817	0	817	0	817	98.7949	Low expression
TCGA-EM-A1CT-01A-11R-A13Y-07	Tumor	Thyroid Papillary Carcinoma - Classical/usual	Stage IVA	MX	N1b	T1b	TUMOR FREE	No		Nodular hyperplasia	MALE	Not Available	76	0	553	0	553			0	553	157.376	High expression
TCGA-EM-A1CU-01A-11R-A13Y-07	Tumor	Thyroid Papillary Carcinoma - Classical/usual	Stage I	M0	N1a	T3	TUMOR FREE	No		Normal	MALE	Not Available	31	0	636	0	636			0	636	118.066	Low expression
TCGA-EM-A1CV-01A-11R-A13Y-07	Tumor	Thyroid Papillary Carcinoma - Classical/usual	Stage I	MX	N0	T1	TUMOR FREE	No		Normal	FEMALE	Not Available	32	0	1475	0	1475			0	1475	79.2023	Low expression
TCGA-EM-A1CW-01A-21R-A13Y-07	Tumor	Thyroid Papillary Carcinoma - Follicular (>= 99% follicular patterned)	Stage I	MX	N0	T3	TUMOR FREE	No	R0	Nodular hyperplasia	FEMALE	Not Available	39	0	549	0	549	0	549	0	549	174.948	High expression
TCGA-EM-A1YA-01A-11R-A14Y-07	Tumor	Thyroid Papillary Carcinoma - Follicular (>= 99% follicular patterned)	Stage II	MX	NX	T2	TUMOR FREE	No	R0	Nodular hyperplasia	FEMALE	Not Available	74	0	602	0	602	0	602	0	602	46.8585	Low expression
TCGA-EM-A1YB-01A-11R-A14Y-07	Tumor	Thyroid Papillary Carcinoma - Follicular (>= 99% follicular patterned)	Stage II	MX	NX	T2	TUMOR FREE	No	R0	Nodular hyperplasia	FEMALE	Not Available	73	0	592	0	592	0	592	0	592	32.3541	Low expression
TCGA-EM-A1YC-01A-11R-A14Y-07	Tumor	Thyroid Papillary Carcinoma - Follicular (>= 99% follicular patterned)	Stage III	MX	N0	T3	TUMOR FREE	No	R0	Normal	FEMALE	Not Available	71	0	2391	0	2391	0	2391	0	2391	16.386	Low expression
TCGA-EM-A1YD-01A-11R-A14Y-07	Tumor	Thyroid Papillary Carcinoma - Follicular (>= 99% follicular patterned)	Stage II	MX	N0	T2	TUMOR FREE	No	R0	Nodular hyperplasia	FEMALE	Not Available	53	0	1734	0	1734	0	1734	0	1734	65.539	Low expression
TCGA-EM-A1YE-01A-11R-A14Y-07	Tumor	Thyroid Papillary Carcinoma - Follicular (>= 99% follicular patterned)	Stage II	MX	N0	T2	TUMOR FREE	No	R0	Nodular hyperplasia	FEMALE	Not Available	47	0	1645	0	1645	0	1645	0	1645	53.6848	Low expression
TCGA-EM-A22I-01A-11R-A180-07	Tumor	Thyroid Papillary Carcinoma - Classical/usual	Stage III	MX	N0	T3	TUMOR FREE	Yes	R1		FEMALE	Not Available	52	0	448	0	448			0	448	97.9903	Low expression
TCGA-EM-A22J-01A-11R-A180-07	Tumor	Thyroid Papillary Carcinoma - Follicular (>= 99% follicular patterned)	Stage II	MX	N0	T2	TUMOR FREE	No		Nodular hyperplasia	FEMALE	Not Available	56	0	441	0	441			0	441	62.1141	Low expression
TCGA-EM-A22K-01A-11R-A180-07	Tumor	Thyroid Papillary Carcinoma - Classical/usual	Stage IVA	MX	N1b	T1b	TUMOR FREE	No	R1	Nodular hyperplasia	FEMALE	Not Available	46	0	479	0	479			0	479	68.5095	Low expression
TCGA-EM-A22L-01A-11R-A180-07	Tumor	Thyroid Papillary Carcinoma - Follicular (>= 99% follicular patterned)	Stage I	MX	N0	T2	TUMOR FREE	No	R0		FEMALE	Not Available	33	0	318	0	318	0	318	0	318	60.1925	Low expression
TCGA-EM-A22M-01A-11R-A32Y-07	Tumor	Thyroid Papillary Carcinoma - Classical/usual	Stage I	MX	N0	T1b	TUMOR FREE	No	R0	Lymphocytic thyroiditis	MALE	ASIAN	52	0	442	0	442	0	442	0	442	207.196	High expression
TCGA-EM-A22N-01A-11R-A180-07	Tumor	Thyroid Papillary Carcinoma - Follicular (>= 99% follicular patterned)	Stage I	MX	N0	T1b	TUMOR FREE	No		Lymphocytic thyroiditis	FEMALE	Not Available	68	0	324	0	324			0	324	21.6272	Low expression
TCGA-EM-A22O-01A-11R-A180-07	Tumor	Thyroid Papillary Carcinoma - Classical/usual	Stage IVA	MX	N1a	T4a	TUMOR FREE	Yes	R1		MALE	ASIAN	75	0	1344	0	1344			0	1344	198.211	High expression
TCGA-EM-A22P-01A-11R-A19O-07	Tumor	Thyroid Papillary Carcinoma - Classical/usual	Stage IVA	MX	N1b	T1b	TUMOR FREE	No	R1	Nodular hyperplasia	MALE	Not Available	64	0	1256	0	1256			0	1256	152.685	High expression
TCGA-EM-A22Q-01A-11R-A180-07	Tumor	Thyroid Papillary Carcinoma - Follicular (>= 99% follicular patterned)	Stage I	MX	N0	T3	TUMOR FREE	No	R0		MALE	Not Available	36	0	433	0	433	0	433	0	433	109.211	Low expression
TCGA-EM-A2CJ-01A-11R-A180-07	Tumor	Thyroid Papillary Carcinoma - Follicular (>= 99% follicular patterned)	Stage I	MX	NX	T1b	TUMOR FREE	No	R0	Nodular hyperplasia	FEMALE	Not Available	49	0	1447	0	1447	0	1447	0	1447	66.1761	Low expression
TCGA-EM-A2CK-01A-11R-A180-07	Tumor	Thyroid Papillary Carcinoma - Follicular (>= 99% follicular patterned)	Stage I	MX	N1b	T2	TUMOR FREE	No	R0		MALE	Not Available	28	0	544	0	544	0	544	0	544	80.7952	Low expression
TCGA-EM-A2CL-01A-11R-A180-07	Tumor	Thyroid Papillary Carcinoma - Follicular (>= 99% follicular patterned)	Stage I	MX	NX	T2	TUMOR FREE	No	R0	Normal	MALE	Not Available	31	0	401	0	401	0	401	0	401	42.5169	Low expression
TCGA-EM-A2CM-01A-11R-A180-07	Tumor	Other, specify	Stage III	MX	N0	T3	WITH TUMOR	No	R0	Other	FEMALE	Not Available	62	0	1253	0	1253	0	1253	0	1253	42.2974	Low expression
TCGA-EM-A2CN-01A-11R-A19O-07	Tumor	Thyroid Papillary Carcinoma - Follicular (>= 99% follicular patterned)	Stage IVC	M1	N0	T3	WITH TUMOR	No	R0	Normal	MALE	Not Available	62	0	715	0	715			0	715	81.7776	Low expression
TCGA-EM-A2CO-01A-11R-A19O-07	Tumor	Thyroid Papillary Carcinoma - Follicular (>= 99% follicular patterned)	Stage II	MX	NX	T2	TUMOR FREE	No	R0	Nodular hyperplasia	FEMALE	Not Available	77	0	184	0	184	0	184	0	184	22.6486	Low expression
TCGA-EM-A2CP-01A-11R-A180-07	Tumor	Thyroid Papillary Carcinoma - Follicular (>= 99% follicular patterned)	Stage I	MX	N0	T2	TUMOR FREE	No	R0	Lymphocytic thyroiditis	FEMALE	Not Available	26	0	91	0	91	0	91	0	91	333.209	High expression
TCGA-EM-A2CQ-01A-11R-A180-07	Tumor	Thyroid Papillary Carcinoma - Follicular (>= 99% follicular patterned)	Stage I	MX	N1a	T1b	TUMOR FREE	No	R0	Normal	FEMALE	Not Available	40	0	374	0	374	0	374	0	374	51.7735	Low expression
TCGA-EM-A2CR-01A-11R-A180-07	Tumor	Thyroid Papillary Carcinoma - Follicular (>= 99% follicular patterned)	Stage II	MX	N0	T2	TUMOR FREE	No	R0	Nodular hyperplasia	FEMALE	Not Available	46	0	415	0	415	0	415	0	415	84.7494	Low expression
TCGA-EM-A2CS-01A-11R-A180-07	Tumor	Thyroid Papillary Carcinoma - Classical/usual	Stage IVA	MX	N1b	T3	WITH TUMOR	No	R1	Normal	FEMALE	Not Available	51	0	841	0	841			0	841	86.0189	Low expression
TCGA-EM-A2CS-06A-11R-A180-07	Tumor	Thyroid Papillary Carcinoma - Classical/usual	Stage IVA	MX	N1b	T3	WITH TUMOR	No	R1	Normal	FEMALE	Not Available	51	0	841	0	841			0	841	106.917	Low expression
TCGA-EM-A2CT-01A-11R-A180-07	Tumor	Thyroid Papillary Carcinoma - Follicular (>= 99% follicular patterned)	Stage I	MX	N0	T1b	TUMOR FREE	No	R0	Nodular hyperplasia	FEMALE	Not Available	20	0	1474	0	1474	0	1474	0	1474	98.9419	Low expression
TCGA-EM-A2CU-01A-12R-A180-07	Tumor	Thyroid Papillary Carcinoma - Follicular (>= 99% follicular patterned)	Stage III	MX	N1a	T2	WITH TUMOR	No	R0	Normal	FEMALE	Not Available	47	0	400	0	400	0	400	0	400	151.909	High expression
TCGA-EM-A2OV-01A-11R-A206-07	Tumor	Thyroid Papillary Carcinoma - Follicular (>= 99% follicular patterned)	Stage II	MX	N0	T2	TUMOR FREE	No	R0	Nodular hyperplasia	FEMALE	ASIAN	64	0	674	0	674	0	674	0	674	26.5746	Low expression
TCGA-EM-A2OW-01A-11R-A206-07	Tumor	Thyroid Papillary Carcinoma - Follicular (>= 99% follicular patterned)	Stage I	MX	NX	T1b	TUMOR FREE	No	R0	Lymphocytic thyroiditis	FEMALE	Not Available	37	0	1227	0	1227	0	1227	0	1227	41.1427	Low expression
TCGA-EM-A2OX-01A-11R-A206-07	Tumor	Thyroid Papillary Carcinoma - Classical/usual	Stage IVA	MX	N1b	T1b	TUMOR FREE	No	R0	Nodular hyperplasia	MALE	Not Available	46	0	600	0	600			0	600	147.163	High expression
TCGA-EM-A2OY-01A-11R-A206-07	Tumor	Thyroid Papillary Carcinoma - Follicular (>= 99% follicular patterned)	Stage II	MX	N0	T2	TUMOR FREE	No	R0	Nodular hyperplasia	FEMALE	Not Available	46	0	983	0	983	0	983	0	983	11.9907	Low expression
TCGA-EM-A2OZ-01A-11R-A206-07	Tumor	Thyroid Papillary Carcinoma - Classical/usual	Stage I	MX	N0	T1b	TUMOR FREE	No	R0	Nodular hyperplasia	MALE	Not Available	66	0	1033	0	1033	0	1033	0	1033	195.254	High expression
TCGA-EM-A2P0-01A-11R-A206-07	Tumor	Thyroid Papillary Carcinoma - Classical/usual	Stage I	MX	N1b	T2	TUMOR FREE	No	R0	Nodular hyperplasia	MALE	Not Available	33	0	535	0	535	0	535	0	535	107.198	Low expression
TCGA-EM-A2P1-01A-11R-A206-07	Tumor	Thyroid Papillary Carcinoma - Classical/usual	Stage I	MX	N1b	T2	WITH TUMOR	No	R0	Lymphocytic thyroiditis	MALE	Not Available	33	0	531	0	531	1	363	1	363	119.626	Low expression
TCGA-EM-A2P1-06A-11R-A206-07	Tumor	Thyroid Papillary Carcinoma - Classical/usual	Stage I	MX	N1b	T2	WITH TUMOR	No	R0	Lymphocytic thyroiditis	MALE	Not Available	33	0	531	0	531	1	363	1	363	168.445	High expression
TCGA-EM-A2P2-01A-11R-A206-07	Tumor	Thyroid Papillary Carcinoma - Follicular (>= 99% follicular patterned)	Stage III	MX	N0	T3	TUMOR FREE	No	R0	Normal	MALE	Not Available	46	0	526	0	526	0	526	0	526	74.5926	Low expression
TCGA-EM-A2P3-01A-11R-A206-07	Tumor	Thyroid Papillary Carcinoma - Classical/usual	Stage I	MX	NX	T1b	TUMOR FREE	No	R0	Nodular hyperplasia	FEMALE	Not Available	47	0	444	0	444	0	444	0	444	168.542	High expression
TCGA-EM-A3AI-01A-11R-A206-07	Tumor	Thyroid Papillary Carcinoma - Follicular (>= 99% follicular patterned)	Stage II	MX	NX	T2	TUMOR FREE	No	R0	Normal	FEMALE	WHITE	67	0	685	0	685	0	685	0	685	46.4262	Low expression
TCGA-EM-A3AJ-01A-11R-A206-07	Tumor	Thyroid Papillary Carcinoma - Follicular (>= 99% follicular patterned)	Stage I	MX	N1a	T3	TUMOR FREE	No	R1	Lymphocytic thyroiditis	MALE	Not Available	39	0	941	0	941			0	941	183.313	High expression
TCGA-EM-A3AK-01A-11R-A206-07	Tumor	Thyroid Papillary Carcinoma - Classical/usual	Stage I	MX	N0	T1b	TUMOR FREE	No	R0	Normal	FEMALE	Not Available	62	0	477	0	477	0	477	0	477	133.967	High expression
TCGA-EM-A3AL-01A-11R-A206-07	Tumor	Thyroid Papillary Carcinoma - Follicular (>= 99% follicular patterned)	Stage I	MX	N0	T1b	TUMOR FREE	No	R0	Lymphocytic thyroiditis	FEMALE	Not Available	45	0	430	0	430	0	430	0	430	48.9613	Low expression
TCGA-EM-A3AN-01A-11R-A206-07	Tumor	Thyroid Papillary Carcinoma - Classical/usual	Stage I	MX	N1b	T1b	TUMOR FREE	No	R1	Nodular hyperplasia	FEMALE	Not Available	36	0	1006	0	1006			0	1006	132.576	High expression
TCGA-EM-A3AO-01A-11R-A206-07	Tumor	Thyroid Papillary Carcinoma - Classical/usual	Stage IVA	MX	N1b	T2	TUMOR FREE	No	R0	Normal	MALE	Not Available	61	0	1354	0	1354			0	1354	246.33	High expression
TCGA-EM-A3AP-01A-12R-A20F-07	Tumor	Thyroid Papillary Carcinoma - Follicular (>= 99% follicular patterned)	Stage I	MX	NX	T2	TUMOR FREE	No	R0	Normal	FEMALE	Not Available	31	0	254	0	254	0	254	0	254	70.1412	Low expression
TCGA-EM-A3AQ-01A-11R-A20F-07	Tumor	Thyroid Papillary Carcinoma - Classical/usual	Stage I	MX	N0	T1b	TUMOR FREE	No	R0	Lymphocytic thyroiditis	FEMALE	Not Available	85	0	904	0	904	0	904	0	904	141.622	High expression
TCGA-EM-A3AR-01A-12R-A20F-07	Tumor	Thyroid Papillary Carcinoma - Classical/usual	Stage I	MX	N1a	T1b	TUMOR FREE	No	R0	Normal	MALE	Not Available	41	0	1133	0	1133	0	1133	0	1133	113.347	Low expression
TCGA-EM-A3FJ-01A-11R-A21D-07	Tumor	Thyroid Papillary Carcinoma - Classical/usual	Stage I	MX	N1b	T1a	TUMOR FREE	No	R0	Normal	FEMALE	Not Available	24	0	850	0	850	0	850	0	850	152.964	High expression
TCGA-EM-A3FK-01A-11R-A21D-07	Tumor	Thyroid Papillary Carcinoma - Classical/usual	Stage I	MX	N1b	T1b	TUMOR FREE	No	R0	Normal	FEMALE	Not Available	30	0	723	0	723	0	723	0	723	99.5993	Low expression
TCGA-EM-A3FL-01A-11R-A21D-07	Tumor	Thyroid Papillary Carcinoma - Follicular (>= 99% follicular patterned)	Stage I	MX	NX	T1b	TUMOR FREE	No	R0	Lymphocytic thyroiditis	FEMALE	Not Available	63	0	1441	0	1441	0	1441	0	1441	44.8082	Low expression
TCGA-EM-A3FM-01A-11R-A21D-07	Tumor	Thyroid Papillary Carcinoma - Classical/usual	Stage IVA	MX	N1b	T2	WITH TUMOR	No	R0	Nodular hyperplasia	MALE	Not Available	57	0	639	0	639			1	514	185.635	High expression
TCGA-EM-A3FN-01A-11R-A21D-07	Tumor	Thyroid Papillary Carcinoma - Follicular (>= 99% follicular patterned)	Stage I	MX	N0	T3	TUMOR FREE	No	R0	Normal	FEMALE	Not Available	42	0	367	0	367	0	367	0	367	33.2749	Low expression
TCGA-EM-A3FO-01A-11R-A21D-07	Tumor	Thyroid Papillary Carcinoma - Classical/usual	Stage I	MX	N0	T3	TUMOR FREE	No	R0	Normal	MALE	Not Available	40	0	532	0	532	0	532	0	532	81.8808	Low expression
TCGA-EM-A3FP-01A-11R-A21D-07	Tumor	Thyroid Papillary Carcinoma - Follicular (>= 99% follicular patterned)	Stage II	MX	N0	T2	TUMOR FREE	No	R0	Lymphocytic thyroiditis	FEMALE	Not Available	71	0	529	0	529	0	529	0	529	94.2743	Low expression
TCGA-EM-A3FQ-01A-11R-A21D-07	Tumor	Thyroid Papillary Carcinoma - Classical/usual	Stage I	MX	N1b	T3	WITH TUMOR	No	R0	Lymphocytic thyroiditis	FEMALE	Not Available	19	0	492	0	492	0	492	0	492	163.724	High expression
TCGA-EM-A3FQ-06A-11R-A21D-07	Tumor	Thyroid Papillary Carcinoma - Classical/usual	Stage I	MX	N1b	T3	WITH TUMOR	No	R0	Lymphocytic thyroiditis	FEMALE	Not Available	19	0	492	0	492	0	492	0	492	140.836	High expression
TCGA-EM-A3FR-01A-11R-A220-07	Tumor	Thyroid Papillary Carcinoma - Classical/usual	Stage III	MX	N1a	T2	TUMOR FREE	No	R0	Nodular hyperplasia	FEMALE	Not Available	55	0	457	0	457	0	457	0	457	49.0904	Low expression
TCGA-EM-A3O3-01A-11R-A220-07	Tumor	Thyroid Papillary Carcinoma - Classical/usual	Stage III	MX	N1a	T2	TUMOR FREE	No	R0	Lymphocytic thyroiditis	FEMALE	Unknown	83	0	441	0	441	0	441	0	441	172.19	High expression
TCGA-EM-A3O6-01A-11R-A220-07	Tumor	Thyroid Papillary Carcinoma - Follicular (>= 99% follicular patterned)	Stage II	MX	NX	T2	TUMOR FREE	No	R0	Normal	FEMALE	Unknown	54	0	458	0	458	0	458	0	458	44.7335	Low expression
TCGA-EM-A3O7-01A-11R-A220-07	Tumor	Thyroid Papillary Carcinoma - Classical/usual	Stage III	MX	NX	T3	TUMOR FREE	No	R0	Normal	FEMALE	Unknown	46	0	223	0	223	0	223	0	223	115.704	Low expression
TCGA-EM-A3O8-01A-11R-A220-07	Tumor	Thyroid Papillary Carcinoma - Follicular (>= 99% follicular patterned)	Stage I	MX	N0	T1b	TUMOR FREE	No	R0	Nodular hyperplasia	FEMALE	Unknown	33	0	381	0	381	0	381	0	381	60.8486	Low expression
TCGA-EM-A3OA-01A-11R-A220-07	Tumor	Thyroid Papillary Carcinoma - Follicular (>= 99% follicular patterned)	Stage II	MX	N0	T2	TUMOR FREE	No	R0	Lymphocytic thyroiditis	FEMALE	Unknown	55	0	822	0	822	0	822	0	822	79.3481	Low expression
TCGA-EM-A3OB-01A-11R-A220-07	Tumor	Thyroid Papillary Carcinoma - Follicular (>= 99% follicular patterned)	Stage I	MX	N0	T2	TUMOR FREE	No	R0	Nodular hyperplasia	FEMALE	Unknown	33	0	1176	0	1176	0	1176	0	1176	58.6836	Low expression
TCGA-EM-A3ST-01A-11R-A22U-07	Tumor	Thyroid Papillary Carcinoma - Follicular (>= 99% follicular patterned)	Stage III	MX	N0	T3	WITH TUMOR	No	R0	Nodular hyperplasia	FEMALE	Unknown	62	0	1182	0	1182	1	966	1	966	133.687	High expression
TCGA-EM-A3SU-01A-11R-A22U-07	Tumor	Thyroid Papillary Carcinoma - Classical/usual	Stage I	MX	N1b	T2	TUMOR FREE	No	R0	Lymphocytic thyroiditis	FEMALE	Unknown	43	0	911	0	911	0	911	0	911	292.063	High expression
TCGA-EM-A3SU-06A-11R-A22U-07	Tumor	Thyroid Papillary Carcinoma - Classical/usual	Stage I	MX	N1b	T2	TUMOR FREE	No	R0	Lymphocytic thyroiditis	FEMALE	Unknown	43	0	911	0	911	0	911	0	911	182.764	High expression
TCGA-EM-A3SX-01A-11R-A22U-07	Tumor	Thyroid Papillary Carcinoma - Classical/usual	Stage I	MX	N1a	T3	WITH TUMOR	No	R1	Normal	FEMALE	Unknown	28	0	908	0	908			0	908	91.9452	Low expression
TCGA-EM-A3SY-01A-11R-A22U-07	Tumor	Thyroid Papillary Carcinoma - Follicular (>= 99% follicular patterned)	Stage I	MX	NX	T1b	TUMOR FREE	No	R0	Normal	MALE	Unknown	36	0	411	0	411	0	411	0	411	100.544	Low expression
TCGA-EM-A3SZ-01A-11R-A22U-07	Tumor	Thyroid Papillary Carcinoma - Classical/usual	Stage I	MX	N0	T2	TUMOR FREE	No	R0	Lymphocytic thyroiditis	FEMALE	Unknown	42	0	389	0	389	0	389	0	389	172.497	High expression
TCGA-EM-A4FF-01A-11R-A250-07	Tumor	Thyroid Papillary Carcinoma - Classical/usual	Stage I	MX	N1	T1b	TUMOR FREE	No	R1	Normal	FEMALE	Unknown	40	0	2573	0	2573			1	1785	191.674	High expression
TCGA-EM-A4FH-01A-11R-A250-07	Tumor	Thyroid Papillary Carcinoma - Follicular (>= 99% follicular patterned)	Stage III	MX	NX	T3	TUMOR FREE	No	R0	Normal	MALE	Unknown	69	0	892	0	892	0	892	0	892	61.5765	Low expression
TCGA-EM-A4FK-01A-11R-A250-07	Tumor	Thyroid Papillary Carcinoma - Follicular (>= 99% follicular patterned)	Stage I	MX	NX	T2	TUMOR FREE	No	R0	Normal	FEMALE	Unknown	33	0	649	0	649	0	649	0	649	76.0583	Low expression
TCGA-EM-A4FM-01A-11R-A250-07	Tumor	Thyroid Papillary Carcinoma - Classical/usual	Stage IVA	MX	N1b	T3	WITH TUMOR	Yes	R1	Nodular hyperplasia	FEMALE	Unknown	59	0	162	0	162			0	162	172.912	High expression
TCGA-EM-A4FN-01A-11R-A250-07	Tumor	Thyroid Papillary Carcinoma - Classical/usual	Stage IVA	MX	N1b	T1b	TUMOR FREE	No	R0	Nodular hyperplasia	FEMALE	Unknown	49	0	802	0	802			0	802	133.674	High expression
TCGA-EM-A4FO-01A-11R-A250-07	Tumor	Thyroid Papillary Carcinoma - Classical/usual	Stage I	MX	N0	T1b	TUMOR FREE	No	R0	Lymphocytic thyroiditis	MALE	Unknown	72	0	802	0	802	0	802	0	802	174.175	High expression
TCGA-EM-A4FQ-01A-11R-A250-07	Tumor	Thyroid Papillary Carcinoma - Follicular (>= 99% follicular patterned)	Stage I	MX	N1	T2	TUMOR FREE	No	R0	Lymphocytic thyroiditis	FEMALE	Unknown	42	0	683	0	683	0	683	0	683	126.843	Low expression
TCGA-EM-A4FR-01A-11R-A250-07	Tumor	Other, specify	Stage I	MX	N1	T3	TUMOR FREE	No	R0	Normal	MALE	Unknown	28	0	655	0	655	0	655	0	655	81.6072	Low expression
TCGA-EM-A4FU-01A-11R-A250-07	Tumor	Thyroid Papillary Carcinoma - Follicular (>= 99% follicular patterned)	Stage I	MX	NX	T3	TUMOR FREE	No	R0	Nodular hyperplasia	MALE	Unknown	35	0	1840	0	1840	1	781	1	781	59.1846	Low expression
TCGA-EM-A4FV-01A-11R-A250-07	Tumor	Thyroid Papillary Carcinoma - Classical/usual	Stage I	MX	N0	T1b	TUMOR FREE	No	R0	Normal	FEMALE	Unknown	64	0	744	0	744	0	744	0	744	183.898	High expression
TCGA-EM-A4G1-01A-11R-A250-07	Tumor	Thyroid Papillary Carcinoma - Follicular (>= 99% follicular patterned)	Stage I	MX	N0	T1b	TUMOR FREE	No	R0	Nodular hyperplasia	FEMALE	Unknown	26	0	416	0	416	0	416	0	416	115.246	Low expression
TCGA-ET-A25G-01A-11R-A16R-07	Tumor	Thyroid Papillary Carcinoma - Tall Cell (>= 50% tall cell features)	Stage III	MX	N0	T3	TUMOR FREE	Yes	R0	Normal	FEMALE	WHITE	56	0	2492	0	2492	0	2492	0	2492	105.687	Low expression
TCGA-ET-A25I-01A-11R-A16R-07	Tumor	Thyroid Papillary Carcinoma - Follicular (>= 99% follicular patterned)	Stage I	MX	N0	T2	TUMOR FREE	No	R0	Lymphocytic thyroiditis	FEMALE	WHITE	37	0	2485	0	2485	0	2485	0	2485	72.9469	Low expression
TCGA-ET-A25K-01A-11R-A16R-07	Tumor	Thyroid Papillary Carcinoma - Classical/usual	Stage I	MX	N1a	T2	TUMOR FREE	No	R0	Normal	FEMALE	WHITE	36	0	2142	0	2142	0	2142	0	2142	88.1509	Low expression
TCGA-ET-A25L-01A-11R-A16R-07	Tumor	Thyroid Papillary Carcinoma - Tall Cell (>= 50% tall cell features)	Stage IVA	MX	N1b	T3	TUMOR FREE	Yes	R1	Normal	FEMALE	WHITE	52	0	1721	0	1721			0	1721	119.99	Low expression
TCGA-ET-A25M-01A-11R-A16R-07	Tumor	Thyroid Papillary Carcinoma - Classical/usual	Stage I	MX	N1	T2	TUMOR FREE	No	R0	Normal	MALE	WHITE	33	0	1831	0	1831	0	1831	0	1831	161.486	High expression
TCGA-ET-A25N-01A-11R-A16R-07	Tumor	Thyroid Papillary Carcinoma - Classical/usual	Stage I	MX	N1a	T2	TUMOR FREE	No	R0	Normal	FEMALE	WHITE	28	0	1928	0	1928	0	1928	0	1928	81.7398	Low expression
TCGA-ET-A25O-01A-11R-A16R-07	Tumor	Thyroid Papillary Carcinoma - Classical/usual	Stage I	MX	N1a	T2	TUMOR FREE	No	R0	Normal	FEMALE	BLACK OR AFRICAN AMERICAN	35	0	1986	0	1986	0	1986	0	1986	119.71	Low expression
TCGA-ET-A25P-01A-11R-A16R-07	Tumor	Thyroid Papillary Carcinoma - Classical/usual	Stage I	MX	N0	T1	TUMOR FREE	No	R0	Other	FEMALE	ASIAN	24	0	559	0	559	0	559	0	559	59.575	Low expression
TCGA-ET-A25R-01A-11R-A16R-07	Tumor	Thyroid Papillary Carcinoma - Tall Cell (>= 50% tall cell features)	Stage III	MX	NX	T3	TUMOR FREE	Yes	R0	Other	FEMALE	WHITE	51	0	1930	0	1930	0	1930	0	1930	160.602	High expression
TCGA-ET-A2MX-01A-11R-A23N-07	Tumor	Thyroid Papillary Carcinoma - Classical/usual	Stage I	MX	N1a	T2	TUMOR FREE	No	R0	Normal	MALE	WHITE	27	0	2689	0	2689	0	2689	0	2689	121.669	Low expression
TCGA-ET-A2MY-01A-11R-A18C-07	Tumor	Thyroid Papillary Carcinoma - Classical/usual	Stage I	MX	NX	T1b	TUMOR FREE	No	R0	Other	FEMALE	BLACK OR AFRICAN AMERICAN	72	0	1787	0	1787	0	1787	0	1787	179.648	High expression
TCGA-ET-A2MZ-01A-12R-A19O-07	Tumor	Thyroid Papillary Carcinoma - Classical/usual	Stage I	MX	N0	T1b	TUMOR FREE	No		Other	MALE	WHITE	39	0	1133	0	1133			0	1133	89.0232	Low expression
TCGA-ET-A2N0-01A-11R-A18C-07	Tumor	Thyroid Papillary Carcinoma - Classical/usual	Stage III	MX	N1a	T1b	TUMOR FREE	No	R0	Normal	FEMALE	WHITE	51	0	1600	0	1600	0	1600	0	1600	301.705	High expression
TCGA-ET-A2N3-01B-21R-A23N-07	Tumor	Thyroid Papillary Carcinoma - Follicular (>= 99% follicular patterned)	Stage I	MX	NX	T2	TUMOR FREE	No		Normal	FEMALE	WHITE	34	0	2535	0	2535			0	2535	47.7063	Low expression
TCGA-ET-A2N4-01A-12R-A19O-07	Tumor	Thyroid Papillary Carcinoma - Follicular (>= 99% follicular patterned)	Stage III	MX	N0	T3	TUMOR FREE	Yes		Normal	FEMALE	WHITE	53	0	81	0	81			0	81	125.791	Low expression
TCGA-ET-A2N5-01A-11R-A18C-07	Tumor	Thyroid Papillary Carcinoma - Follicular (>= 99% follicular patterned)	Stage III	MX	NX	T3	TUMOR FREE	Yes		Normal	FEMALE	BLACK OR AFRICAN AMERICAN	46	0	2460	0	2460			0	2460	63.8746	Low expression
TCGA-ET-A39I-01A-11R-A19O-07	Tumor	Thyroid Papillary Carcinoma - Follicular (>= 99% follicular patterned)	Stage I	MX	NX	T1	TUMOR FREE	No	R0	Normal	FEMALE	WHITE	83	1	1011	0	1011	0	1011	0	1011	48.6513	Low expression
TCGA-ET-A39J-01A-11R-A19O-07	Tumor	Thyroid Papillary Carcinoma - Classical/usual	Stage I	MX	NX	T2	TUMOR FREE	No	R0	Normal	FEMALE	WHITE	23	0	3227	0	3227	0	3227	0	3227	120.321	Low expression
TCGA-ET-A39K-01A-11R-A19O-07	Tumor	Thyroid Papillary Carcinoma - Classical/usual	Stage III	MX	N1a	T3	TUMOR FREE	Yes	R1	Normal	FEMALE	WHITE	48	0	3267	0	3267			1	711	167.374	High expression
TCGA-ET-A39L-01A-12R-A19O-07	Tumor	Thyroid Papillary Carcinoma - Classical/usual	Stage I	MX	N0	T3	TUMOR FREE	No	R0	Normal	FEMALE	Not Available	20	0	3299	0	3299	0	3299	0	3299	82.9708	Low expression
TCGA-ET-A39M-01A-11R-A19O-07	Tumor	Thyroid Papillary Carcinoma - Classical/usual	Stage I	MX	NX	T2	TUMOR FREE	No	R0	Normal	MALE	WHITE	34	0	2582	0	2582	0	2582	0	2582	165.415	High expression
TCGA-ET-A39N-01A-11R-A19O-07	Tumor	Thyroid Papillary Carcinoma - Classical/usual	Stage I	MX	NX	T3	TUMOR FREE	No	R0	Normal	FEMALE	WHITE	35	0	3751	0	3751	0	3751	0	3751	103.356	Low expression
TCGA-ET-A39O-01A-11R-A19O-07	Tumor	Thyroid Papillary Carcinoma - Tall Cell (>= 50% tall cell features)	Stage I	MX	N0	T1	TUMOR FREE	No	R0	Normal	MALE	WHITE	39	0	3059	0	3059	0	3059	0	3059	213.714	High expression
TCGA-ET-A39P-01A-21R-A19O-07	Tumor	Thyroid Papillary Carcinoma - Classical/usual	Stage III	MX	N0	T3	TUMOR FREE	Yes	R1	Normal	FEMALE	BLACK OR AFRICAN AMERICAN	73	0	2900	0	2900			0	2900	185.535	High expression
TCGA-ET-A39R-01A-11R-A19O-07	Tumor	Thyroid Papillary Carcinoma - Classical/usual	Stage I	MX	N0	T1	TUMOR FREE	No	R0	Normal	FEMALE	WHITE	24	0	2863	0	2863	0	2863	0	2863	360.276	High expression
TCGA-ET-A39S-01A-11R-A19O-07	Tumor	Thyroid Papillary Carcinoma - Classical/usual	Stage I	MX	N0	T1	TUMOR FREE	No	R0	Normal	FEMALE	WHITE	27	0	1676	0	1676	0	1676	0	1676	95.437	Low expression
TCGA-ET-A39T-01A-11R-A19O-07	Tumor	Thyroid Papillary Carcinoma - Follicular (>= 99% follicular patterned)	Stage III	MX	N0	T3	TUMOR FREE	Yes	R0	Normal	FEMALE	WHITE	55	0	2987	0	2987	0	2987	0	2987	208.199	High expression
TCGA-ET-A3BN-01A-11R-A19O-07	Tumor	Thyroid Papillary Carcinoma - Classical/usual	Stage I	MX	NX	T2	TUMOR FREE	No	R0	Normal	FEMALE	ASIAN	33	0	859	0	859	0	859	0	859	77.1323	Low expression
TCGA-ET-A3BO-01A-11R-A19O-07	Tumor	Thyroid Papillary Carcinoma - Tall Cell (>= 50% tall cell features)	Stage I	MX	N1a	T3	TUMOR FREE	Yes	R1	Lymphocytic thyroiditis	FEMALE	WHITE	44	0	1533	0	1533			0	1533	242.712	High expression
TCGA-ET-A3BP-01A-21R-A19O-07	Tumor	Thyroid Papillary Carcinoma - Classical/usual	Stage I	MX	N1a	T2	TUMOR FREE	No	R0	Normal	FEMALE	WHITE	34	0	2406	0	2406	0	2406	0	2406	144.775	High expression
TCGA-ET-A3BQ-01B-11R-A206-07	Tumor	Thyroid Papillary Carcinoma - Classical/usual	Stage I	MX	N0	T2	TUMOR FREE	No	R0	Normal	FEMALE	WHITE	27	0	2331	0	2331	0	2331	0	2331	122.295	Low expression
TCGA-ET-A3BS-01A-11R-A206-07	Tumor	Thyroid Papillary Carcinoma - Classical/usual	Stage I	MX	N1a	T3	TUMOR FREE	Yes	R0	Lymphocytic thyroiditis	MALE	ASIAN	42	0	176	0	176	0	176	0	176	186.449	High expression
TCGA-ET-A3BT-01A-11R-A19O-07	Tumor	Thyroid Papillary Carcinoma - Tall Cell (>= 50% tall cell features)	Stage IVA	MX	N1b	T2	TUMOR FREE	No	R0	Other	FEMALE	WHITE	60	0	2665	0	2665			1	267	195.626	High expression
TCGA-ET-A3BU-01A-11R-A19O-07	Tumor	Thyroid Papillary Carcinoma - Classical/usual	Stage I	MX	N1a	T1	TUMOR FREE	No	R0	Normal	MALE	WHITE	28	0	2367	0	2367	0	2367	0	2367	110.384	Low expression
TCGA-ET-A3BV-01A-11R-A19O-07	Tumor	Thyroid Papillary Carcinoma - Classical/usual	Stage III	MX	N1a	T2	TUMOR FREE	No	R0	Normal	FEMALE	WHITE	47	0	2294	0	2294	1	1204	1	1204	110.51	Low expression
TCGA-ET-A3BW-01A-11R-A19O-07	Tumor	Thyroid Papillary Carcinoma - Classical/usual	Stage I	MX	NX	T2	TUMOR FREE	No	R0	Normal	FEMALE	WHITE	30	0	1419	0	1419	0	1419	0	1419	108.158	Low expression
TCGA-ET-A3BX-01A-11R-A19O-07	Tumor	Thyroid Papillary Carcinoma - Classical/usual	Stage I	MX	N1a	T3	TUMOR FREE	Yes	R0	Normal	MALE	WHITE	24	0	1596	0	1596	0	1596	0	1596	111.349	Low expression
TCGA-ET-A3DO-01A-11R-A19O-07	Tumor	Thyroid Papillary Carcinoma - Classical/usual	Stage I	MX	NX	T2	TUMOR FREE	No	R0	Normal	FEMALE	WHITE	33	0	3552	0	3552	1	570	1	570	228.528	High expression
TCGA-ET-A3DP-01A-11R-A21D-07	Tumor	Thyroid Papillary Carcinoma - Classical/usual	Stage I	MX	NX	T2	TUMOR FREE	No	R0	Normal	FEMALE	BLACK OR AFRICAN AMERICAN	43	0	2877	0	2877	0	2877	0	2877	145.941	High expression
TCGA-ET-A3DQ-01A-11R-A19O-07	Tumor	Thyroid Papillary Carcinoma - Follicular (>= 99% follicular patterned)	Stage I	MX	N0	T1	TUMOR FREE	No	R0	Other	FEMALE	WHITE	43	0	2581	0	2581	0	2581	0	2581	104.111	Low expression
TCGA-ET-A3DR-01A-11R-A19O-07	Tumor	Thyroid Papillary Carcinoma - Classical/usual	Stage I	MX	N1a	T1	TUMOR FREE	No	R0	Normal	FEMALE	WHITE	42	0	2451	0	2451	0	2451	0	2451	56.0299	Low expression
TCGA-ET-A3DS-01A-11R-A19O-07	Tumor	Thyroid Papillary Carcinoma - Classical/usual	Stage I	MX	N0	T1	TUMOR FREE	No	R0	Lymphocytic thyroiditis	FEMALE	WHITE	33	0	2033	0	2033	0	2033	0	2033	83.5781	Low expression
TCGA-ET-A3DU-01A-11R-A19O-07	Tumor	Thyroid Papillary Carcinoma - Classical/usual	Stage I	MX	N1a	T1	TUMOR FREE	No	R1	Normal	FEMALE	WHITE	21	0	1911	0	1911			0	1911	215.98	High expression
TCGA-ET-A3DV-01A-12R-A206-07	Tumor	Thyroid Papillary Carcinoma - Follicular (>= 99% follicular patterned)	Stage II	MX	N0	T3	TUMOR FREE	Yes	R0	Normal	FEMALE	WHITE	68	0	5068	0	5068	0	5068	0	5068	51.8916	Low expression
TCGA-ET-A3DW-01A-11R-A19O-07	Tumor	Thyroid Papillary Carcinoma - Tall Cell (>= 50% tall cell features)	Stage III	MX	N1	T2	TUMOR FREE	No	R0	Normal	MALE	ASIAN	64	0	752	0	752	0	752	0	752	175.823	High expression
TCGA-ET-A40P-01A-11R-A23N-07	Tumor	Thyroid Papillary Carcinoma - Follicular (>= 99% follicular patterned)	Stage I	MX	N0	T2	TUMOR FREE	No	R0	Normal	FEMALE	WHITE	32	0	1338	0	1338	0	1338	0	1338	105.617	Low expression
TCGA-ET-A40Q-01A-11R-A23N-07	Tumor	Thyroid Papillary Carcinoma - Tall Cell (>= 50% tall cell features)	Stage I	MX	N1b	T3	TUMOR FREE	Yes	R0	Normal	MALE	WHITE	38	0	1407	0	1407	1	218	1	218	183.854	High expression
TCGA-ET-A40R-01A-11R-A23N-07	Tumor	Thyroid Papillary Carcinoma - Follicular (>= 99% follicular patterned)	Stage I	MX	N1a	T2	TUMOR FREE	No		Normal	FEMALE	WHITE	24	0	1350	0	1350			0	1350	131.626	High expression
TCGA-ET-A40S-01A-11R-A23N-07	Tumor	Thyroid Papillary Carcinoma - Classical/usual	Stage II	MX	N0	T2	TUMOR FREE	No		Lymphocytic thyroiditis	MALE	WHITE	62	0	1223	0	1223			0	1223	200.912	High expression
TCGA-ET-A40T-01A-11R-A23N-07	Tumor	Thyroid Papillary Carcinoma - Classical/usual	Stage I	MX	N1a	T2	TUMOR FREE	No		Normal	FEMALE	WHITE	26	0	1140	0	1140			0	1140	174.84	High expression
TCGA-ET-A4KN-01A-11R-A250-07	Tumor	Thyroid Papillary Carcinoma - Tall Cell (>= 50% tall cell features)	Stage III	MX	N0	T3	TUMOR FREE	Yes	R0	Normal	FEMALE	WHITE	51	0	1009	0	1009	0	1009	0	1009	274.063	High expression
TCGA-ET-A4KQ-01A-12R-A250-07	Tumor	Thyroid Papillary Carcinoma - Follicular (>= 99% follicular patterned)	Stage II	MX	NX	T2	TUMOR FREE	No	R0	Nodular hyperplasia	FEMALE	WHITE	45	0	955	0	955	0	955	0	955	55.7047	Low expression
TCGA-FE-A22Z-01A-11R-A16R-07	Tumor	Thyroid Papillary Carcinoma - Follicular (>= 99% follicular patterned)	Stage IVA	MX	N1	T4a	WITH TUMOR	Yes	R0	Normal	FEMALE	WHITE	61	0	2243	0	2243			1	1215	90.0114	Low expression
TCGA-FE-A230-01A-11R-A14Y-07	Tumor	Thyroid Papillary Carcinoma - Classical/usual	Stage I	MX	N1a	T3	TUMOR FREE	No	R0	Lymphocytic thyroiditis	FEMALE	WHITE	30	0	2173	0	2173	1	526	1	526	167.638	High expression
TCGA-FE-A231-01A-11R-A14Y-07	Tumor	Thyroid Papillary Carcinoma - Classical/usual	Stage IVA	MX	N1b	T3	TUMOR FREE	No	R0	Lymphocytic thyroiditis	MALE	WHITE	70	0	961	0	961			0	961	221.019	High expression
TCGA-FE-A232-01A-11R-A14Y-07	Tumor	Thyroid Papillary Carcinoma - Classical/usual	Stage I	MX	NX	T3	TUMOR FREE	Yes	R0	Lymphocytic thyroiditis	FEMALE	WHITE	44	0	2424	0	2424	0	2424	0	2424	200.483	High expression
TCGA-FE-A233-01A-11R-A14Y-07	Tumor	Thyroid Papillary Carcinoma - Classical/usual	Stage I	MX	NX	T2	TUMOR FREE	No	R0	Normal	FEMALE	WHITE	18	0	751	0	751	1	567	1	567	135.198	High expression
TCGA-FE-A234-01A-11R-A14Y-07	Tumor	Thyroid Papillary Carcinoma - Classical/usual	Stage I	MX	N1	T2	WITH TUMOR	No	R0	Normal	FEMALE	WHITE	26	0	2075	0	2075	1	483	1	483	145.173	High expression
TCGA-FE-A235-01A-11R-A16R-07	Tumor	Thyroid Papillary Carcinoma - Classical/usual	Stage I	MX	N1	T2	TUMOR FREE	No	R0	Lymphocytic thyroiditis	FEMALE	WHITE	26	0	3571	0	3571	0	3571	0	3571	109.389	Low expression
TCGA-FE-A236-01A-11R-A16R-07	Tumor	Thyroid Papillary Carcinoma - Classical/usual	Stage I	MX	N1	T2	TUMOR FREE	No	R0	Normal	MALE	WHITE	33	0	2031	0	2031	0	2031	0	2031	131.703	High expression
TCGA-FE-A237-01A-11R-A16R-07	Tumor	Thyroid Papillary Carcinoma - Classical/usual	Stage I	MX	N1	T3	TUMOR FREE	Yes	R0	Normal	FEMALE	WHITE	19	0	3431	0	3431	1	492	1	492	125.515	Low expression
TCGA-FE-A238-01A-11R-A16R-07	Tumor	Thyroid Papillary Carcinoma - Classical/usual	Stage I	MX	N0	T3	WITH TUMOR	Yes	R0	Normal	FEMALE	WHITE	36	0	1215	0	1215	1	431	1	431	138.306	High expression
TCGA-FE-A239-01A-11R-A16R-07	Tumor	Thyroid Papillary Carcinoma - Classical/usual	Stage III	MX	N0	T3	WITH TUMOR	No	R0	Normal	MALE	WHITE	82	1	1023	1	1023	1	933	1	933	71.8948	Low expression
TCGA-FE-A23A-01A-11R-A16R-07	Tumor	Thyroid Papillary Carcinoma - Classical/usual	Stage I	MX	N0	T2	TUMOR FREE	No	R0	Lymphocytic thyroiditis	FEMALE	WHITE	27	0	2489	0	2489	0	2489	0	2489	175.56	High expression
TCGA-FE-A3PA-01A-12R-A220-07	Tumor	Thyroid Papillary Carcinoma - Follicular (>= 99% follicular patterned)	Stage II	M1	N0	T4	TUMOR FREE	Yes	R2	Normal	MALE	WHITE	16	0	3235	0	3235			0	3235	137.271	High expression
TCGA-FE-A3PB-01A-11R-A220-07	Tumor	Thyroid Papillary Carcinoma - Classical/usual	Stage I	MX	N1a	T3	TUMOR FREE	Yes	R0	Lymphocytic thyroiditis	FEMALE	WHITE	33	0	2590	0	2590	0	2590	0	2590	179.474	High expression
TCGA-FE-A3PC-01A-11R-A220-07	Tumor	Thyroid Papillary Carcinoma - Classical/usual	Stage I	MX	N1	T3	TUMOR FREE	No	R0	Lymphocytic thyroiditis	FEMALE	WHITE	37	0	2606	0	2606	0	2606	0	2606	109.213	Low expression
TCGA-FE-A3PD-01A-11R-A220-07	Tumor	Thyroid Papillary Carcinoma - Follicular (>= 99% follicular patterned)	Stage I	MX	N0	T2	TUMOR FREE	No	R0	Lymphocytic thyroiditis	FEMALE	WHITE	17	0	2396	0	2396	0	2396	0	2396	209.801	High expression
TCGA-FK-A3S3-01A-11R-A22L-07	Tumor	Thyroid Papillary Carcinoma - Follicular (>= 99% follicular patterned)	Stage I	MX	N1b	T3	TUMOR FREE	Yes	R0	Normal	FEMALE	BLACK OR AFRICAN AMERICAN	43	0	2162	0	2162	0	2162	0	2162	130.766	High expression
TCGA-FK-A3SB-01A-11R-A22L-07	Tumor	Thyroid Papillary Carcinoma - Classical/usual	Stage I	MX	N1a	T3	TUMOR FREE	Yes	R0	Normal	FEMALE	ASIAN	28	0	125	0	125	0	125	0	125	100.327	Low expression
TCGA-FK-A3SD-01A-11R-A22L-07	Tumor	Thyroid Papillary Carcinoma - Classical/usual	Stage I	M0	N0	T1	TUMOR FREE		R0	Lymphocytic thyroiditis	FEMALE	WHITE	61	0	32	0	32	0	32	0	32	56.7047	Low expression
TCGA-FK-A3SE-01A-11R-A22L-07	Tumor	Thyroid Papillary Carcinoma - Classical/usual	Stage I	MX	N1a	T2	TUMOR FREE	No	R0	Normal	FEMALE	ASIAN	31	0	670	0	670	0	670	0	670	74.0749	Low expression
TCGA-FK-A3SG-01A-11R-A22L-07	Tumor	Thyroid Papillary Carcinoma - Classical/usual	Stage I	MX	N1b	T2	TUMOR FREE	No	R0	Normal	FEMALE	WHITE	21	0	28	0	28	0	28	0	28	111.94	Low expression
TCGA-FK-A3SH-01A-11R-A22L-07	Tumor	Thyroid Papillary Carcinoma - Classical/usual	Stage III	MX	N1a	T2	TUMOR FREE	No	R0	Normal	FEMALE	WHITE	50	0	1463	0	1463	0	1463	0	1463	137.373	High expression
TCGA-FK-A4UB-01A-11R-A250-07	Tumor	Thyroid Papillary Carcinoma - Classical/usual	Stage III	MX	N1a	T3	TUMOR FREE	Yes	R1	Normal	MALE	WHITE	51	0	3531	0	3531			0	3531	116.073	Low expression
TCGA-FY-A2QD-01A-11R-A19O-07	Tumor	Thyroid Papillary Carcinoma - Classical/usual	Not Available	Not Available	N0	T1	TUMOR FREE	No			FEMALE	BLACK OR AFRICAN AMERICAN	61	0	38	0	38			0	38	24.5655	Low expression
TCGA-FY-A3BL-01A-11R-A19O-07	Tumor	Thyroid Papillary Carcinoma - Classical/usual	Stage I	M0	NX	T1	TUMOR FREE	No	R0		MALE	WHITE	29	0	621	0	621	0	621	0	621	118.45	Low expression
TCGA-FY-A3I4-01A-11R-A21D-07	Tumor	Thyroid Papillary Carcinoma - Classical/usual	Stage I	M0	N0	T2	TUMOR FREE	No	R0	Lymphocytic thyroiditis	FEMALE	WHITE	34	0	542	0	542	0	542	0	542	88.2578	Low expression
TCGA-FY-A3I5-01B-11R-A220-07	Tumor	Thyroid Papillary Carcinoma - Follicular (>= 99% follicular patterned)	Stage III	MX	N0	T3	TUMOR FREE	No	R0	Other	FEMALE	WHITE	64	0	238	0	238	0	238	0	238	49.7361	Low expression
TCGA-FY-A3NM-01A-11R-A21D-07	Tumor	Thyroid Papillary Carcinoma - Classical/usual	Stage III	MX	N0	T3	TUMOR FREE	Yes	R0	Other	FEMALE	WHITE	48	0	885	0	885	0	885	0	885	36.9749	Low expression
TCGA-FY-A3NN-01A-11R-A21D-07	Tumor	Thyroid Papillary Carcinoma - Classical/usual	Stage III	MX	N1a	T1b		No	R0	Normal	FEMALE	Not Available	48	0	0	0	0	0	0	0	0	92.3397	Low expression
TCGA-FY-A3NP-01A-11R-A21D-07	Tumor	Thyroid Papillary Carcinoma - Follicular (>= 99% follicular patterned)	Stage I	M0	N0	T1	TUMOR FREE	No	R0	Normal	MALE	WHITE	69	0	491	0	491	0	491	0	491	79.3394	Low expression
TCGA-FY-A3ON-01A-11R-A220-07	Tumor	Thyroid Papillary Carcinoma - Classical/usual	Stage I	MX	N1	T2	TUMOR FREE	No	R0	Lymphocytic thyroiditis	MALE	WHITE	20	0	595	0	595	0	595	0	595	183.73	High expression
TCGA-FY-A3R6-01A-11R-A220-07	Tumor	Thyroid Papillary Carcinoma - Classical/usual	Stage IVA	MX	N1b	T2	TUMOR FREE	No	R0	Lymphocytic thyroiditis	FEMALE	WHITE	57	0	423	0	423			0	423	187.163	High expression
TCGA-FY-A3R7-01A-11R-A220-07	Tumor	Thyroid Papillary Carcinoma - Classical/usual	Stage III	MX	N1a	T3	TUMOR FREE	Yes		Lymphocytic thyroiditis	FEMALE	WHITE	50	0	495	0	495			0	495	122.879	Low expression
TCGA-FY-A3R8-01A-11R-A220-07	Tumor	Thyroid Papillary Carcinoma - Classical/usual	Stage III	MX	NX	T3	TUMOR FREE	Yes	R0		FEMALE	WHITE	62	0	477	0	477	0	477	0	477	181.014	High expression
TCGA-FY-A3R9-01A-11R-A220-07	Tumor	Thyroid Papillary Carcinoma - Classical/usual	Stage I	MX	N0	T1a	TUMOR FREE	No	R0		FEMALE	WHITE	66	0	504	0	504	0	504	0	504	22.4934	Low expression
TCGA-FY-A3RA-01A-11R-A220-07	Tumor	Thyroid Papillary Carcinoma - Classical/usual	Stage I	MX	NX	T2	TUMOR FREE	No	R0	Normal	FEMALE	WHITE	21	0	550	0	550	0	550	0	550	151.353	High expression
TCGA-FY-A3TY-01A-11R-A22U-07	Tumor	Thyroid Papillary Carcinoma - Classical/usual	Stage III	MX	N0	T3	TUMOR FREE	Yes	R0	Normal	FEMALE	WHITE	61	0	709	0	709	0	709	0	709	108.307	Low expression
TCGA-FY-A3W9-01A-11R-A22L-07	Tumor	Thyroid Papillary Carcinoma - Follicular (>= 99% follicular patterned)	Stage II	MX	N0	T2	TUMOR FREE	No	R1		FEMALE	WHITE	66	0	658	0	658			0	658	49.7741	Low expression
TCGA-FY-A3WA-01A-11R-A22L-07	Tumor	Thyroid Papillary Carcinoma - Follicular (>= 99% follicular patterned)	Stage I	MX	NX	T1a	TUMOR FREE	No	R0	Nodular hyperplasia	FEMALE	WHITE	52	0	519	0	519	0	519	0	519	53.4238	Low expression
TCGA-FY-A3YR-01A-11R-A22U-07	Tumor	Thyroid Papillary Carcinoma - Classical/usual	Stage III	MX	N1a	T3	TUMOR FREE	Yes	R0		FEMALE	WHITE	64	0	528	0	528	0	528	0	528	109.626	Low expression
TCGA-FY-A40K-01A-11R-A23N-07	Tumor	Thyroid Papillary Carcinoma - Classical/usual	Stage I	MX	N0	T1a	TUMOR FREE	No	R0	Normal	FEMALE	WHITE	46	0	461	0	461	0	461	0	461	104.835	Low expression
TCGA-FY-A40L-01A-11R-A23N-07	Tumor	Thyroid Papillary Carcinoma - Classical/usual	Stage IVA	MX	N1b	T4a	TUMOR FREE	Yes			FEMALE	WHITE	55	0	726	0	726			0	726	152.179	High expression
TCGA-FY-A40M-01A-11R-A23N-07	Tumor	Thyroid Papillary Carcinoma - Classical/usual	Stage I	MX	N0	T1b	TUMOR FREE	No	R0	Normal	FEMALE	WHITE	51	0	684	0	684	0	684	0	684	67.4363	Low expression
TCGA-FY-A40N-01A-11R-A23N-07	Tumor	Thyroid Papillary Carcinoma - Follicular (>= 99% follicular patterned)	Stage I	MX	N0	T1a	TUMOR FREE	No	R0		FEMALE	WHITE	55	0	579	0	579	0	579	0	579	143.368	High expression
TCGA-FY-A4B0-01A-21R-A23W-07	Tumor	Thyroid Papillary Carcinoma - Classical/usual	Stage I	MX	NX	T1a	TUMOR FREE	No	R1	Nodular hyperplasia	MALE	WHITE	76	0	420	0	420			0	420	58.826	Low expression
TCGA-FY-A4B3-01A-11R-A23W-07	Tumor	Thyroid Papillary Carcinoma - Classical/usual	Stage III	MX	N1a	T3	WITH TUMOR	Yes	R1		MALE	WHITE	51	0	427	0	427			0	427	89.3788	Low expression
TCGA-FY-A4B4-01A-11R-A23W-07	Tumor	Thyroid Papillary Carcinoma - Classical/usual	Stage III	MX	N1a	T1b	TUMOR FREE	No	R1		FEMALE	WHITE	62	0	657	0	657			0	657	146.189	High expression
TCGA-FY-A76V-01A-11R-A39I-07	Tumor	Thyroid Papillary Carcinoma - Classical/usual	Stage II	MX	NX	T2	TUMOR FREE	No	R0	Normal	MALE	BLACK OR AFRICAN AMERICAN	54	0	51	0	51	0	51	0	51	74.2092	Low expression
TCGA-GE-A2C6-01A-11R-A16R-07	Tumor	Thyroid Papillary Carcinoma - Classical/usual	Stage I	MX	N1b	T2	TUMOR FREE	No		Normal	FEMALE	WHITE	33	0	381	0	381			0	381	213.498	High expression
TCGA-H2-A26U-01A-11R-A16R-07	Tumor	Thyroid Papillary Carcinoma - Classical/usual	Stage III	MX	N0	T3	TUMOR FREE	Yes		Other	FEMALE	WHITE	54	0	517	0	517			0	517	213.226	High expression
TCGA-H2-A2K9-01A-11R-A180-07	Tumor	Thyroid Papillary Carcinoma - Classical/usual	Stage I	MX	N1b	T2	TUMOR FREE	No		Other	MALE	WHITE	25	0	659	0	659			0	659	54.8352	Low expression
TCGA-H2-A3RH-01A-11R-A220-07	Tumor	Thyroid Papillary Carcinoma - Follicular (>= 99% follicular patterned)	Stage I	M0	N0	T1b	TUMOR FREE	No		Other	FEMALE	WHITE	41	0	379	0	379			0	379	90.8838	Low expression
TCGA-H2-A3RI-01A-11R-A220-07	Tumor	Thyroid Papillary Carcinoma - Classical/usual	Stage I	MX	N0	T3		Yes			FEMALE	WHITE	29	0	335	0	335			1	279	201.912	High expression
TCGA-H2-A421-01A-11R-A23N-07	Tumor	Thyroid Papillary Carcinoma - Classical/usual	Stage I	M0	N1a	T1b	TUMOR FREE	No		Other	FEMALE	WHITE	34	0	610	0	610			0	610	169.159	High expression
TCGA-H2-A422-01A-11R-A23N-07	Tumor	Thyroid Papillary Carcinoma - Classical/usual	Stage I	MX	N0	T2	TUMOR FREE	No		Normal	FEMALE	WHITE	40	0	566	0	566			0	566	129.66	High expression
TCGA-IM-A3EB-01A-11R-A206-07	Tumor	Thyroid Papillary Carcinoma - Classical/usual	Stage I	MX	N1a	T3	TUMOR FREE	Yes	R0	Normal	FEMALE	WHITE	32	0	1488	0	1488	0	1488	0	1488	234.478	High expression
TCGA-IM-A3ED-01A-11R-A206-07	Tumor	Thyroid Papillary Carcinoma - Classical/usual	Stage I	MX	N0	T1	TUMOR FREE	No	R0	Lymphocytic thyroiditis	FEMALE	WHITE	58	0	1442	0	1442	0	1442	0	1442	127.348	Low expression
TCGA-IM-A3U2-01A-21R-A22L-07	Tumor	Thyroid Papillary Carcinoma - Tall Cell (>= 50% tall cell features)	Stage IVA	MX	N1b	T3	TUMOR FREE	Yes	R0	Normal	FEMALE	WHITE	89	0	563	0	563			0	563	139.87	High expression
TCGA-IM-A3U3-01A-11R-A22L-07	Tumor	Thyroid Papillary Carcinoma - Tall Cell (>= 50% tall cell features)	Stage I	MX	N0	T1b	TUMOR FREE	No		Normal	FEMALE	WHITE	55	0	514	0	514			0	514	225.292	High expression
TCGA-IM-A41Y-01A-11R-A23W-07	Tumor	Other, specify	Stage I	MX	N1a	T3	TUMOR FREE	Yes	R0	Normal	FEMALE	WHITE	42	0	664	0	664	0	664	0	664	164.841	High expression
TCGA-IM-A41Z-01A-11R-A23N-07	Tumor	Thyroid Papillary Carcinoma - Follicular (>= 99% follicular patterned)	Stage I	MX	N0	T1b	TUMOR FREE	No	R0	Lymphocytic thyroiditis	FEMALE	WHITE	37	0	946	0	946	0	946	0	946	210.957	High expression
TCGA-IM-A420-01A-11R-A23N-07	Tumor	Thyroid Papillary Carcinoma - Classical/usual	Stage I	MX	N1a	T2	TUMOR FREE	No	R0	Normal	FEMALE	WHITE	39	0	250	0	250	0	250	0	250	206.639	High expression
TCGA-IM-A4EB-01A-11R-A250-07	Tumor	Other, specify	Stage I	MX	N1b	T3	TUMOR FREE	Yes	R0	Normal	MALE	WHITE	37	0	780	0	780	0	780	0	780	152.316	High expression
TCGA-J8-A3NZ-01A-11R-A21D-07	Tumor	Thyroid Papillary Carcinoma - Classical/usual	Stage III	M0	N1a	T3	TUMOR FREE	Yes	R0	Normal	FEMALE	WHITE	52	0	524	0	524	0	524	0	524	198.639	High expression
TCGA-J8-A3O0-01A-11R-A21D-07	Tumor	Thyroid Papillary Carcinoma - Classical/usual	Stage I	M0	N0	T2	TUMOR FREE	No	R0	Other	MALE	WHITE	38	0	1313	0	1313	0	1313	0	1313	79.7948	Low expression
TCGA-J8-A3O1-01A-11R-A21D-07	Tumor	Thyroid Papillary Carcinoma - Classical/usual	Stage I	M0	N1b	T3	TUMOR FREE	No	R0	Normal	FEMALE	WHITE	33	0	827	0	827	0	827	0	827	107.525	Low expression
TCGA-J8-A3O2-01A-11R-A23N-07	Tumor	Thyroid Papillary Carcinoma - Classical/usual	Stage I	M0	N1b	T3	TUMOR FREE	Yes	R1	Normal	MALE	WHITE	39	0	342	0	342			0	342	136.988	High expression
TCGA-J8-A3O2-06A-11R-A23N-07	Tumor	Thyroid Papillary Carcinoma - Classical/usual	Stage I	M0	N1b	T3	TUMOR FREE	Yes	R1	Normal	MALE	WHITE	39	0	342	0	342			0	342	146.893	High expression
TCGA-J8-A3YD-01A-11R-A22U-07	Tumor	Thyroid Papillary Carcinoma - Classical/usual	Stage III	M0	N1a	T1b	TUMOR FREE	No	R0	Normal	FEMALE	WHITE	47	0	968	0	968	0	968	0	968	86.4379	Low expression
TCGA-J8-A3YE-01A-12R-A23N-07	Tumor	Thyroid Papillary Carcinoma - Classical/usual	Stage I	M0	N1	T3	TUMOR FREE	Yes	R0	Normal	FEMALE	WHITE	31	0	847	0	847	0	847	0	847	93.3625	Low expression
TCGA-J8-A3YF-01A-12R-A23N-07	Tumor	Thyroid Papillary Carcinoma - Classical/usual	Stage III	M0	N1	T1	TUMOR FREE	No	R0	Other	MALE	WHITE	83	0	751	0	751	0	751	0	751	162.154	High expression
TCGA-J8-A3YG-01A-11R-A22U-07	Tumor	Thyroid Papillary Carcinoma - Classical/usual	Stage III	M0	N1a	T2	TUMOR FREE	No	R0	Normal	FEMALE	WHITE	54	0	678	0	678	0	678	0	678	127.648	Low expression
TCGA-J8-A3YH-01A-11R-A22U-07	Tumor	Thyroid Papillary Carcinoma - Classical/usual	Stage I	M0	N1b	T3	TUMOR FREE	No	R0	Normal	MALE	WHITE	39	0	175	0	175	0	175	0	175	138.838	High expression
TCGA-J8-A3YH-06A-11R-A23N-07	Tumor	Thyroid Papillary Carcinoma - Classical/usual	Stage I	M0	N1b	T3	TUMOR FREE	No	R0	Normal	MALE	WHITE	39	0	175	0	175	0	175	0	175	164.706	High expression
TCGA-J8-A42S-01A-11R-A23N-07	Tumor	Thyroid Papillary Carcinoma - Classical/usual	Stage III	MX	N1a	T1b		No	R0	Normal	MALE	WHITE	45	0	75	0	75	0	75	0	75	115.871	Low expression
TCGA-J8-A4HW-01A-11R-A250-07	Tumor	Thyroid Papillary Carcinoma - Classical/usual	Stage III	M0	N1	T2	TUMOR FREE	No	R0	Normal	FEMALE	WHITE	59	0	79	0	79	0	79	0	79	61.4172	Low expression
TCGA-J8-A4HW-06A-11R-A250-07	Tumor	Thyroid Papillary Carcinoma - Classical/usual	Stage III	M0	N1	T2	TUMOR FREE	No	R0	Normal	FEMALE	WHITE	59	0	79	0	79	0	79	0	79	125.27	Low expression
TCGA-J8-A4HY-01A-11R-A250-07	Tumor	Thyroid Papillary Carcinoma - Classical/usual	Stage IVA	MX	N1b	T4a	TUMOR FREE	Yes	R0	Normal	FEMALE	WHITE	68	0	6	0	6			0	6	166.317	High expression
TCGA-KS-A41F-01A-11R-A23N-07	Tumor	Thyroid Papillary Carcinoma - Classical/usual	Stage I	M0	N1	T2	TUMOR FREE	No	R0	Normal	FEMALE	WHITE	37	0	4367	0	4367	0	4367	0	4367	148.771	High expression
TCGA-KS-A41I-01A-11R-A23N-07	Tumor	Thyroid Papillary Carcinoma - Follicular (>= 99% follicular patterned)	Stage I	M0	N0	T1	TUMOR FREE	No	R0	Lymphocytic thyroiditis	FEMALE	WHITE	47	0	486	0	486	0	486	0	486	52.8209	Low expression
TCGA-KS-A41J-01A-11R-A23N-07	Tumor	Thyroid Papillary Carcinoma - Classical/usual	Stage I	M0	N1	T2	TUMOR FREE	No	R0	Lymphocytic thyroiditis	FEMALE	WHITE	28	0	477	0	477	0	477	0	477	266.163	High expression
TCGA-KS-A41L-01A-11R-A23N-07	Tumor	Thyroid Papillary Carcinoma - Follicular (>= 99% follicular patterned)	Stage I	M0	N0	T2	TUMOR FREE	No	R0	Nodular hyperplasia	FEMALE	WHITE	39	0	3463	0	3463	0	3463	0	3463	38.8863	Low expression
TCGA-KS-A4I1-01A-11R-A250-07	Tumor	Thyroid Papillary Carcinoma - Classical/usual	Stage I	M0	N0	T2	TUMOR FREE	No	R1	Normal	FEMALE	ASIAN	37	0	812	0	812			0	812	159.385	High expression
TCGA-KS-A4I3-01A-11R-A250-07	Tumor	Thyroid Papillary Carcinoma - Classical/usual	Stage I	M0	N1	T3	TUMOR FREE	Yes	R1	Normal	MALE	ASIAN	41	0	1329	0	1329			0	1329	164.663	High expression
TCGA-KS-A4I5-01A-11R-A250-07	Tumor	Thyroid Papillary Carcinoma - Classical/usual	Stage IVA	M0	N1b	T1b	TUMOR FREE	No	R0	Normal	FEMALE	WHITE	49	0	567	0	567			0	567	229.838	High expression
TCGA-KS-A4I7-01A-11R-A250-07	Tumor	Thyroid Papillary Carcinoma - Classical/usual	Stage I	M0	N0	T1b	TUMOR FREE	No	R0	Normal	FEMALE	WHITE	61	0	987	0	987	0	987	0	987	160.418	High expression
TCGA-KS-A4I9-01A-11R-A250-07	Tumor	Thyroid Papillary Carcinoma - Classical/usual	Stage I	M0	N0	T1b	TUMOR FREE	No	R0	Normal	FEMALE	BLACK OR AFRICAN AMERICAN	46	0	2658	0	2658	0	2658	0	2658	150.118	High expression
TCGA-KS-A4IB-01A-11R-A250-07	Tumor	Thyroid Papillary Carcinoma - Classical/usual	Stage I	M0	N1	T2	TUMOR FREE	No	R0	Lymphocytic thyroiditis	FEMALE	ASIAN	41	0	2577	0	2577	0	2577	0	2577	144.398	High expression
TCGA-KS-A4IC-01A-11R-A250-07	Tumor	Thyroid Papillary Carcinoma - Classical/usual	Stage III	M0	N1a	T1b	TUMOR FREE	No		Normal	FEMALE	WHITE	45	0	1073	0	1073			0	1073	154.46	High expression
TCGA-KS-A4ID-01A-11R-A250-07	Tumor	Thyroid Papillary Carcinoma - Follicular (>= 99% follicular patterned)	Stage I	M0	N0	T1	TUMOR FREE	No	R0	Other	FEMALE	WHITE	55	0	1011	0	1011	0	1011	0	1011	183.512	High expression
TCGA-L6-A4EP-01A-11R-A250-07	Tumor	Thyroid Papillary Carcinoma - Classical/usual	Stage I	M0	N0	T2	TUMOR FREE	No	R0	Normal	FEMALE	ASIAN	41	0	1016	0	1016	0	1016	0	1016	126.261	Low expression
TCGA-L6-A4EQ-01A-11R-A250-07	Tumor	Thyroid Papillary Carcinoma - Classical/usual	Stage III	M0	N1a	T2	TUMOR FREE	No	R0	Normal	MALE	WHITE	47	0	1228	0	1228	0	1228	0	1228	155.653	High expression
TCGA-L6-A4ET-01A-11R-A250-07	Tumor	Thyroid Papillary Carcinoma - Follicular (>= 99% follicular patterned)	Stage IVC	M1	NX	T3	TUMOR FREE	No	R0	Normal	FEMALE	WHITE	49	0	664	0	664			0	664	112.565	Low expression
TCGA-L6-A4EU-01A-11R-A250-07	Tumor	Thyroid Papillary Carcinoma - Tall Cell (>= 50% tall cell features)	Stage III	M0	N1a	T3	TUMOR FREE	Yes	R1	Normal	FEMALE	BLACK OR AFRICAN AMERICAN	58	0	289	0	289			0	289	193.961	High expression
TCGA-MK-A4N6-01A-11R-A250-07	Tumor	Thyroid Papillary Carcinoma - Classical/usual	Stage I	M0	N1b	T3	TUMOR FREE		R0	Normal	MALE	WHITE	35	0	1098	0	1098	0	1098	0	1098	159.082	High expression
TCGA-MK-A4N7-01A-11R-A250-07	Tumor	Thyroid Papillary Carcinoma - Classical/usual	Stage I	M0	N0	T2	TUMOR FREE	No	R0	Normal	FEMALE	WHITE	20	0	987	0	987	0	987	0	987	134.116	High expression
TCGA-MK-A4N9-01A-11R-A250-07	Tumor	Thyroid Papillary Carcinoma - Classical/usual	Stage I	M0	N1	T3	TUMOR FREE	Yes	R0	Normal	FEMALE	WHITE	41	0	919	0	919	0	919	0	919	123.604	Low expression
TCGA-MK-A84Z-01A-11R-A39I-07	Tumor	Thyroid Papillary Carcinoma - Follicular (>= 99% follicular patterned)	Stage III	MX	NX	T3	TUMOR FREE			Nodular hyperplasia	MALE	BLACK OR AFRICAN AMERICAN	74	0	728	0	728			0	728	76.1146	Low expression
TCGA-QD-A8IV-01A-11R-A39I-07	Tumor	Thyroid Papillary Carcinoma - Classical/usual	Stage IVA	MX	N1b	T3	TUMOR FREE	Yes		Lymphocytic thyroiditis	FEMALE	BLACK OR AFRICAN AMERICAN	50	0	392	0	392			0	392	79.8892	Low expression
